# Supplementary material for: Comparative genomic analysis of Acinetobacter strains isolated from murine colonic crypts
Source: BMC Genomics. 2017 Jul 11;18:525. doi: 10.1186/s12864-017-3925-x (PMC5505149; doi:10.1186/s12864-017-3925-x)
Supplement: Supplementary file 7 — Comparison of the genomes of A. modestus CM11G and A. radioresistens CM38.2 based on their functional categories according to RAST classification into subsystems. 1: presence of the feature; 0: absence of the feature. (XLSX 97 kb) [file 12864_2017_3925_MOESM7_ESM.xlsx]

## Sheet: Table S5
Category	Subcategory	Subsystem	Role	A. modestus CM11G	A. radioresistens CM38.2
Amino Acids and Derivatives	Alanine, serine, and glycine	Alanine biosynthesis	Alanine racemase (EC 5.1.1.1)	1	1
Amino Acids and Derivatives	Alanine, serine, and glycine	Alanine biosynthesis	Branched-chain amino acid aminotransferase (EC 2.6.1.42)	1	1
Amino Acids and Derivatives	Alanine, serine, and glycine	Alanine biosynthesis	Chaperone protein HscA	1	1
Amino Acids and Derivatives	Alanine, serine, and glycine	Alanine biosynthesis	Cysteine desulfurase (EC 2.8.1.7), IscS subfamily	1	1
Amino Acids and Derivatives	Alanine, serine, and glycine	Alanine biosynthesis	Ferredoxin, 2Fe-2S	1	1
Amino Acids and Derivatives	Alanine, serine, and glycine	Alanine biosynthesis	Iron binding protein IscA for iron-sulfur cluster assembly	1	1
Amino Acids and Derivatives	Alanine, serine, and glycine	Alanine biosynthesis	Iron-sulfur cluster assembly scaffold protein IscU	1	1
Amino Acids and Derivatives	Alanine, serine, and glycine	Alanine biosynthesis	Iron-sulfur cluster regulator IscR	1	1
Amino Acids and Derivatives	Alanine, serine, and glycine	Glycine Biosynthesis	Serine hydroxymethyltransferase (EC 2.1.2.1)	1	1
Amino Acids and Derivatives	Alanine, serine, and glycine	Glycine and Serine Utilization	D-3-phosphoglycerate dehydrogenase (EC 1.1.1.95)	1	1
Amino Acids and Derivatives	Alanine, serine, and glycine	Glycine and Serine Utilization	D-serine/D-alanine/glycine transporter	1	1
Amino Acids and Derivatives	Alanine, serine, and glycine	Glycine and Serine Utilization	Glycine cleavage system H protein	1	1
Amino Acids and Derivatives	Alanine, serine, and glycine	Glycine and Serine Utilization	Phosphoserine aminotransferase (EC 2.6.1.52)	1	1
Amino Acids and Derivatives	Alanine, serine, and glycine	Glycine and Serine Utilization	Phosphoserine phosphatase (EC 3.1.3.3)	1	1
Amino Acids and Derivatives	Alanine, serine, and glycine	Glycine and Serine Utilization	Serine hydroxymethyltransferase (EC 2.1.2.1)	1	1
Amino Acids and Derivatives	Alanine, serine, and glycine	Glycine and Serine Utilization	Seryl-tRNA synthetase (EC 6.1.1.11)	1	1
Amino Acids and Derivatives	Alanine, serine, and glycine	Serine Biosynthesis	D-3-phosphoglycerate dehydrogenase (EC 1.1.1.95)	1	1
Amino Acids and Derivatives	Alanine, serine, and glycine	Serine Biosynthesis	Phosphoserine aminotransferase (EC 2.6.1.52)	1	1
Amino Acids and Derivatives	Alanine, serine, and glycine	Serine Biosynthesis	Phosphoserine phosphatase (EC 3.1.3.3)	1	1
Amino Acids and Derivatives	Alanine, serine, and glycine	Serine Biosynthesis	Serine hydroxymethyltransferase (EC 2.1.2.1)	1	1
Amino Acids and Derivatives	Alanine, serine, and glycine	Glycine and Serine Utilization	Glycine dehydrogenase [decarboxylating] (glycine cleavage system P protein) (EC 1.4.4.2)	1	0
Amino Acids and Derivatives	Arginine; urea cycle, polyamines	Arginine Biosynthesis -- gjo	Acetylglutamate kinase (EC 2.7.2.8)	1	1
Amino Acids and Derivatives	Arginine; urea cycle, polyamines	Arginine Biosynthesis -- gjo	Acetylornithine aminotransferase (EC 2.6.1.11)	1	1
Amino Acids and Derivatives	Arginine; urea cycle, polyamines	Arginine Biosynthesis -- gjo	Argininosuccinate synthase (EC 6.3.4.5)	1	1
Amino Acids and Derivatives	Arginine; urea cycle, polyamines	Arginine Biosynthesis -- gjo	Glutamate N-acetyltransferase (EC 2.3.1.35)	1	1
Amino Acids and Derivatives	Arginine; urea cycle, polyamines	Arginine Biosynthesis -- gjo	N-acetyl-gamma-glutamyl-phosphate reductase (EC 1.2.1.38)	1	1
Amino Acids and Derivatives	Arginine; urea cycle, polyamines	Arginine Biosynthesis -- gjo	N-acetylglutamate synthase (EC 2.3.1.1)	1	1
Amino Acids and Derivatives	Arginine; urea cycle, polyamines	Arginine Biosynthesis -- gjo	N-succinyl-L,L-diaminopimelate desuccinylase (EC 3.5.1.18)	1	1
Amino Acids and Derivatives	Arginine; urea cycle, polyamines	Arginine Biosynthesis -- gjo	Ornithine carbamoyltransferase (EC 2.1.3.3)	1	1
Amino Acids and Derivatives	Arginine; urea cycle, polyamines	Arginine Biosynthesis extended	Acetylglutamate kinase (EC 2.7.2.8)	1	1
Amino Acids and Derivatives	Arginine; urea cycle, polyamines	Arginine Biosynthesis extended	Acetylornithine aminotransferase (EC 2.6.1.11)	1	1
Amino Acids and Derivatives	Arginine; urea cycle, polyamines	Arginine Biosynthesis extended	Argininosuccinate synthase (EC 6.3.4.5)	1	1
Amino Acids and Derivatives	Arginine; urea cycle, polyamines	Arginine Biosynthesis extended	Glutamate N-acetyltransferase (EC 2.3.1.35)	1	1
Amino Acids and Derivatives	Arginine; urea cycle, polyamines	Arginine Biosynthesis extended	N-acetyl-gamma-glutamyl-phosphate reductase (EC 1.2.1.38)	1	1
Amino Acids and Derivatives	Arginine; urea cycle, polyamines	Arginine Biosynthesis extended	N-acetylglutamate synthase (EC 2.3.1.1)	1	1
Amino Acids and Derivatives	Arginine; urea cycle, polyamines	Arginine Biosynthesis extended	N-succinyl-L,L-diaminopimelate desuccinylase (EC 3.5.1.18)	1	1
Amino Acids and Derivatives	Arginine; urea cycle, polyamines	Arginine Biosynthesis extended	Ornithine carbamoyltransferase (EC 2.1.3.3)	1	1
Amino Acids and Derivatives	Arginine; urea cycle, polyamines	Polyamine Metabolism	Agmatine deiminase (EC 3.5.3.12)	1	0
Amino Acids and Derivatives	Arginine; urea cycle, polyamines	Polyamine Metabolism	N-carbamoylputrescine amidase (3.5.1.53)	1	0
Amino Acids and Derivatives	Arginine; urea cycle, polyamines	Urea carboxylase and Allophanate hydrolase cluster	Allophanate hydrolase (EC 3.5.1.54)	1	0
Amino Acids and Derivatives	Arginine; urea cycle, polyamines	Urea carboxylase and Allophanate hydrolase cluster	Urea carboxylase (EC 6.3.4.6)	1	0
Amino Acids and Derivatives	Arginine; urea cycle, polyamines	Urea carboxylase and Allophanate hydrolase cluster	Urea carboxylase (EC 6.3.4.6) without Allophanate hydrolase 2 domains	1	0
Amino Acids and Derivatives	Arginine; urea cycle, polyamines	Urea decomposition	Urea ABC transporter, ATPase protein UrtD	1	0
Amino Acids and Derivatives	Arginine; urea cycle, polyamines	Urea decomposition	Urea ABC transporter, ATPase protein UrtE	1	0
Amino Acids and Derivatives	Arginine; urea cycle, polyamines	Urea decomposition	Urea ABC transporter, permease protein UrtB	1	0
Amino Acids and Derivatives	Arginine; urea cycle, polyamines	Urea decomposition	Urea ABC transporter, permease protein UrtC	1	0
Amino Acids and Derivatives	Arginine; urea cycle, polyamines	Urea decomposition	Urea carboxylase-related ABC transporter, ATPase protein	1	0
Amino Acids and Derivatives	Arginine; urea cycle, polyamines	Urea decomposition	Urea carboxylase-related ABC transporter, periplasmic substrate-binding protein	1	0
Amino Acids and Derivatives	Arginine; urea cycle, polyamines	Urea decomposition	Urea carboxylase-related ABC transporter, permease protein	1	0
Amino Acids and Derivatives	Arginine; urea cycle, polyamines	Urea decomposition	Urea carboxylase-related aminomethyltransferase (EC 2.1.2.10)	1	0
Amino Acids and Derivatives	Arginine; urea cycle, polyamines	Arginine Biosynthesis -- gjo	Argininosuccinate lyase (EC 4.3.2.1)	0	1
Amino Acids and Derivatives	Arginine; urea cycle, polyamines	Putrescine utilization pathways	4-aminobutyraldehyde dehydrogenase (EC 1.2.1.19)	0	1
Amino Acids and Derivatives	Arginine; urea cycle, polyamines	Putrescine utilization pathways	Gamma-aminobutyrate:alpha-ketoglutarate aminotransferase (EC 2.6.1.19)	0	1
Amino Acids and Derivatives	Aromatic amino acids and derivatives	Aromatic amino acid degradation	4-hydroxyphenylpyruvate dioxygenase (EC 1.13.11.27)	1	1
Amino Acids and Derivatives	Aromatic amino acids and derivatives	Aromatic amino acid degradation	5-carboxymethyl-2-hydroxymuconate delta-isomerase (EC 5.3.3.10)	1	1
Amino Acids and Derivatives	Aromatic amino acids and derivatives	Aromatic amino acid degradation	Aromatic amino acid transport protein AroP	1	1
Amino Acids and Derivatives	Aromatic amino acids and derivatives	Chorismate: Intermediate for synthesis of Tryptophan, PAPA antibiotics, PABA, 3-hydroxyanthranilate and more.	Aminodeoxychorismate lyase (EC 4.1.3.38)	1	1
Amino Acids and Derivatives	Aromatic amino acids and derivatives	Chorismate: Intermediate for synthesis of Tryptophan, PAPA antibiotics, PABA, 3-hydroxyanthranilate and more.	Anthranilate phosphoribosyltransferase (EC 2.4.2.18)	1	1
Amino Acids and Derivatives	Aromatic amino acids and derivatives	Chorismate: Intermediate for synthesis of Tryptophan, PAPA antibiotics, PABA, 3-hydroxyanthranilate and more.	Anthranilate synthase, amidotransferase component (EC 4.1.3.27)	1	1
Amino Acids and Derivatives	Aromatic amino acids and derivatives	Chorismate: Intermediate for synthesis of Tryptophan, PAPA antibiotics, PABA, 3-hydroxyanthranilate and more.	Indole-3-glycerol phosphate synthase (EC 4.1.1.48)	1	1
Amino Acids and Derivatives	Aromatic amino acids and derivatives	Chorismate: Intermediate for synthesis of Tryptophan, PAPA antibiotics, PABA, 3-hydroxyanthranilate and more.	Isochorismatase (EC 3.3.2.1)	1	1
Amino Acids and Derivatives	Aromatic amino acids and derivatives	Chorismate: Intermediate for synthesis of Tryptophan, PAPA antibiotics, PABA, 3-hydroxyanthranilate and more.	Para-aminobenzoate synthase, amidotransferase component (EC 2.6.1.85)	1	1
Amino Acids and Derivatives	Aromatic amino acids and derivatives	Chorismate: Intermediate for synthesis of Tryptophan, PAPA antibiotics, PABA, 3-hydroxyanthranilate and more.	Para-aminobenzoate synthase, aminase component (EC 2.6.1.85)	1	1
Amino Acids and Derivatives	Aromatic amino acids and derivatives	Chorismate: Intermediate for synthesis of Tryptophan, PAPA antibiotics, PABA, 3-hydroxyanthranilate and more.	Phosphoribosylanthranilate isomerase (EC 5.3.1.24)	1	1
Amino Acids and Derivatives	Aromatic amino acids and derivatives	Chorismate: Intermediate for synthesis of Tryptophan, PAPA antibiotics, PABA, 3-hydroxyanthranilate and more.	Phosphoribosylformimino-5-aminoimidazole carboxamide ribotide isomerase (EC 5.3.1.16)	1	1
Amino Acids and Derivatives	Aromatic amino acids and derivatives	Chorismate: Intermediate for synthesis of Tryptophan, PAPA antibiotics, PABA, 3-hydroxyanthranilate and more.	Tryptophan synthase alpha chain (EC 4.2.1.20)	1	1
Amino Acids and Derivatives	Aromatic amino acids and derivatives	Chorismate: Intermediate for synthesis of Tryptophan, PAPA antibiotics, PABA, 3-hydroxyanthranilate and more.	Tryptophan synthase beta chain (EC 4.2.1.20)	1	1
Amino Acids and Derivatives	Aromatic amino acids and derivatives	Chorismate: Intermediate for synthesis of Tryptophan, PAPA antibiotics, PABA, 3-hydroxyanthranilate and more.	Tryptophan synthase beta chain like (EC 4.2.1.20)	1	1
Amino Acids and Derivatives	Aromatic amino acids and derivatives	Chorismate Synthesis	2-keto-3-deoxy-D-arabino-heptulosonate-7-phosphate synthase I alpha (EC 2.5.1.54)	1	1
Amino Acids and Derivatives	Aromatic amino acids and derivatives	Chorismate Synthesis	3-dehydroquinate dehydratase II (EC 4.2.1.10)	1	1
Amino Acids and Derivatives	Aromatic amino acids and derivatives	Chorismate Synthesis	3-dehydroquinate synthase (EC 4.2.3.4)	1	1
Amino Acids and Derivatives	Aromatic amino acids and derivatives	Chorismate Synthesis	5-Enolpyruvylshikimate-3-phosphate synthase (EC 2.5.1.19)	1	1
Amino Acids and Derivatives	Aromatic amino acids and derivatives	Chorismate Synthesis	Chorismate mutase I (EC 5.4.99.5)	1	1
Amino Acids and Derivatives	Aromatic amino acids and derivatives	Chorismate Synthesis	Chorismate synthase (EC 4.2.3.5)	1	1
Amino Acids and Derivatives	Aromatic amino acids and derivatives	Chorismate Synthesis	Cyclohexadienyl dehydrogenase (EC 1.3.1.12)(EC 1.3.1.43)	1	1
Amino Acids and Derivatives	Aromatic amino acids and derivatives	Chorismate Synthesis	Prephenate dehydratase (EC 4.2.1.51)	1	1
Amino Acids and Derivatives	Aromatic amino acids and derivatives	Chorismate Synthesis	Shikimate 5-dehydrogenase I alpha (EC 1.1.1.25)	1	1
Amino Acids and Derivatives	Aromatic amino acids and derivatives	Chorismate Synthesis	Shikimate kinase I (EC 2.7.1.71)	1	1
Amino Acids and Derivatives	Aromatic amino acids and derivatives	Common Pathway For Synthesis of Aromatic Compounds (DAHP synthase to chorismate)	2-keto-3-deoxy-D-arabino-heptulosonate-7-phosphate synthase I alpha (EC 2.5.1.54)	1	1
Amino Acids and Derivatives	Aromatic amino acids and derivatives	Common Pathway For Synthesis of Aromatic Compounds (DAHP synthase to chorismate)	3-dehydroquinate dehydratase II (EC 4.2.1.10)	1	1
Amino Acids and Derivatives	Aromatic amino acids and derivatives	Common Pathway For Synthesis of Aromatic Compounds (DAHP synthase to chorismate)	3-dehydroquinate synthase (EC 4.2.3.4)	1	1
Amino Acids and Derivatives	Aromatic amino acids and derivatives	Common Pathway For Synthesis of Aromatic Compounds (DAHP synthase to chorismate)	5-Enolpyruvylshikimate-3-phosphate synthase (EC 2.5.1.19)	1	1
Amino Acids and Derivatives	Aromatic amino acids and derivatives	Common Pathway For Synthesis of Aromatic Compounds (DAHP synthase to chorismate)	Chorismate synthase (EC 4.2.3.5)	1	1
Amino Acids and Derivatives	Aromatic amino acids and derivatives	Common Pathway For Synthesis of Aromatic Compounds (DAHP synthase to chorismate)	Shikimate 5-dehydrogenase I alpha (EC 1.1.1.25)	1	1
Amino Acids and Derivatives	Aromatic amino acids and derivatives	Common Pathway For Synthesis of Aromatic Compounds (DAHP synthase to chorismate)	Shikimate kinase I (EC 2.7.1.71)	1	1
Amino Acids and Derivatives	Aromatic amino acids and derivatives	Phenylalanine and Tyrosine Branches from Chorismate	Biosynthetic Aromatic amino acid aminotransferase alpha (EC 2.6.1.57)	1	1
Amino Acids and Derivatives	Aromatic amino acids and derivatives	Phenylalanine and Tyrosine Branches from Chorismate	Chorismate mutase I (EC 5.4.99.5)	1	1
Amino Acids and Derivatives	Aromatic amino acids and derivatives	Phenylalanine and Tyrosine Branches from Chorismate	Cyclohexadienyl dehydrogenase (EC 1.3.1.12)(EC 1.3.1.43)	1	1
Amino Acids and Derivatives	Aromatic amino acids and derivatives	Phenylalanine and Tyrosine Branches from Chorismate	Prephenate dehydratase (EC 4.2.1.51)	1	1
Amino Acids and Derivatives	Aromatic amino acids and derivatives	Tryptophan synthesis	Aminodeoxychorismate lyase (EC 4.1.3.38)	1	1
Amino Acids and Derivatives	Aromatic amino acids and derivatives	Tryptophan synthesis	Anthranilate phosphoribosyltransferase (EC 2.4.2.18)	1	1
Amino Acids and Derivatives	Aromatic amino acids and derivatives	Tryptophan synthesis	Anthranilate synthase, amidotransferase component (EC 4.1.3.27)	1	1
Amino Acids and Derivatives	Aromatic amino acids and derivatives	Tryptophan synthesis	Indole-3-glycerol phosphate synthase (EC 4.1.1.48)	1	1
Amino Acids and Derivatives	Aromatic amino acids and derivatives	Tryptophan synthesis	Para-aminobenzoate synthase, amidotransferase component (EC 2.6.1.85)	1	1
Amino Acids and Derivatives	Aromatic amino acids and derivatives	Tryptophan synthesis	Para-aminobenzoate synthase, aminase component (EC 2.6.1.85)	1	1
Amino Acids and Derivatives	Aromatic amino acids and derivatives	Tryptophan synthesis	Phosphoribosylanthranilate isomerase (EC 5.3.1.24)	1	1
Amino Acids and Derivatives	Aromatic amino acids and derivatives	Tryptophan synthesis	Tryptophan synthase alpha chain (EC 4.2.1.20)	1	1
Amino Acids and Derivatives	Aromatic amino acids and derivatives	Tryptophan synthesis	Tryptophan synthase beta chain (EC 4.2.1.20)	1	1
Amino Acids and Derivatives	Aromatic amino acids and derivatives	Aromatic amino acid degradation	Phenylalanine-specific permease	1	0
Amino Acids and Derivatives	Aromatic amino acids and derivatives	Chorismate Synthesis	3-dehydroquinate dehydratase I (EC 4.2.1.10)	1	0
Amino Acids and Derivatives	Aromatic amino acids and derivatives	Chorismate Synthesis	Quinate/shikimate dehydrogenase [Pyrroloquinoline-quinone] (EC 1.1.99.25)	1	0
Amino Acids and Derivatives	Aromatic amino acids and derivatives	Aromatic amino acid degradation	Anthranilate dioxygenase reductase	0	1
Amino Acids and Derivatives	Aromatic amino acids and derivatives	Aromatic amino acid degradation	Anthranilate dioxygenase small subunit	0	1
Amino Acids and Derivatives	Aromatic amino acids and derivatives	Aromatic amino acid degradation	Indoleacetamide hydrolase (EC 3.5.1.-)	0	1
Amino Acids and Derivatives	Aromatic amino acids and derivatives	Aromatic amino acid interconversions with aryl acids	Indolepyruvate ferredoxin oxidoreductase, alpha and beta subunits	0	1
Amino Acids and Derivatives	Aromatic amino acids and derivatives	Chorismate: Intermediate for synthesis of Tryptophan, PAPA antibiotics, PABA, 3-hydroxyanthranilate and more.	Anthranilate synthase, aminase component (EC 4.1.3.27)	0	1
Amino Acids and Derivatives	Branched-chain amino acids	Branched-Chain Amino Acid Biosynthesis	2-isopropylmalate synthase (EC 2.3.3.13)	1	1
Amino Acids and Derivatives	Branched-chain amino acids	Branched-Chain Amino Acid Biosynthesis	3-isopropylmalate dehydratase large subunit (EC 4.2.1.33)	1	1
Amino Acids and Derivatives	Branched-chain amino acids	Branched-Chain Amino Acid Biosynthesis	3-isopropylmalate dehydratase small subunit (EC 4.2.1.33)	1	1
Amino Acids and Derivatives	Branched-chain amino acids	Branched-Chain Amino Acid Biosynthesis	3-isopropylmalate dehydrogenase (EC 1.1.1.85)	1	1
Amino Acids and Derivatives	Branched-chain amino acids	Branched-Chain Amino Acid Biosynthesis	Acetolactate synthase large subunit (EC 2.2.1.6)	1	1
Amino Acids and Derivatives	Branched-chain amino acids	Branched-Chain Amino Acid Biosynthesis	Acetolactate synthase small subunit (EC 2.2.1.6)	1	1
Amino Acids and Derivatives	Branched-chain amino acids	Branched-Chain Amino Acid Biosynthesis	Branched-chain amino acid aminotransferase (EC 2.6.1.42)	1	1
Amino Acids and Derivatives	Branched-chain amino acids	Branched-Chain Amino Acid Biosynthesis	Dihydroxy-acid dehydratase (EC 4.2.1.9)	1	1
Amino Acids and Derivatives	Branched-chain amino acids	Branched-Chain Amino Acid Biosynthesis	Ketol-acid reductoisomerase (EC 1.1.1.86)	1	1
Amino Acids and Derivatives	Branched-chain amino acids	Isoleucine degradation	3-hydroxyacyl-CoA dehydrogenase (EC 1.1.1.35)	1	1
Amino Acids and Derivatives	Branched-chain amino acids	Isoleucine degradation	3-ketoacyl-CoA thiolase (EC 2.3.1.16)	1	1
Amino Acids and Derivatives	Branched-chain amino acids	Isoleucine degradation	Acyl-CoA dehydrogenase, short-chain specific (EC 1.3.99.2)	1	1
Amino Acids and Derivatives	Branched-chain amino acids	Isoleucine degradation	Branched-chain amino acid aminotransferase (EC 2.6.1.42)	1	1
Amino Acids and Derivatives	Branched-chain amino acids	Isoleucine degradation	Enoyl-CoA hydratase (EC 4.2.1.17)	1	1
Amino Acids and Derivatives	Branched-chain amino acids	Isoleucine degradation	Enoyl-CoA hydratase [isoleucine degradation] (EC 4.2.1.17)	1	1
Amino Acids and Derivatives	Branched-chain amino acids	Isoleucine degradation	Probable acyl-CoA dehydrogenase (EC 1.3.99.3)	1	1
Amino Acids and Derivatives	Branched-chain amino acids	Leucine Biosynthesis	2-isopropylmalate synthase (EC 2.3.3.13)	1	1
Amino Acids and Derivatives	Branched-chain amino acids	Leucine Biosynthesis	3-isopropylmalate dehydratase large subunit (EC 4.2.1.33)	1	1
Amino Acids and Derivatives	Branched-chain amino acids	Leucine Biosynthesis	3-isopropylmalate dehydratase small subunit (EC 4.2.1.33)	1	1
Amino Acids and Derivatives	Branched-chain amino acids	Leucine Biosynthesis	3-isopropylmalate dehydrogenase (EC 1.1.1.85)	1	1
Amino Acids and Derivatives	Branched-chain amino acids	Leucine Biosynthesis	Branched-chain amino acid aminotransferase (EC 2.6.1.42)	1	1
Amino Acids and Derivatives	Branched-chain amino acids	Branched-Chain Amino Acid Biosynthesis	Leucine-responsive regulatory protein, regulator for leucine (or lrp) regulon and high-affinity branched-chain amino acid transport system	1	0
Amino Acids and Derivatives	Branched-chain amino acids	Branched-Chain Amino Acid Biosynthesis	Threonine dehydratase (EC 4.3.1.19)	1	0
Amino Acids and Derivatives	Branched-chain amino acids	Branched-Chain Amino Acid Biosynthesis	Threonine dehydratase biosynthetic (EC 4.3.1.19)	0	1
Amino Acids and Derivatives	Branched-chain amino acids	HMG CoA Synthesis	Hydroxymethylglutaryl-CoA lyase (EC 4.1.3.4)	0	1
Amino Acids and Derivatives	Branched-chain amino acids	HMG CoA Synthesis	Isovaleryl-CoA dehydrogenase (EC 1.3.8.4)	0	1
Amino Acids and Derivatives	Branched-chain amino acids	HMG CoA Synthesis	Methylcrotonyl-CoA carboxylase biotin-containing subunit (EC 6.4.1.4)	0	1
Amino Acids and Derivatives	Branched-chain amino acids	HMG CoA Synthesis	Methylcrotonyl-CoA carboxylase carboxyl transferase subunit (EC 6.4.1.4)	0	1
Amino Acids and Derivatives	Branched-chain amino acids	HMG CoA Synthesis	Methylglutaconyl-CoA hydratase (EC 4.2.1.18)	0	1
Amino Acids and Derivatives	Branched-chain amino acids	Isoleucine degradation	Transcriptional regulator BkdR of isoleucine and valine catabolism operon	0	1
Amino Acids and Derivatives	Glutamine, glutamate, aspartate, asparagine; ammonia assimilation	Glutamate dehydrogenases	NAD-specific glutamate dehydrogenase (EC 1.4.1.2)	1	1
Amino Acids and Derivatives	Glutamine, glutamate, aspartate, asparagine; ammonia assimilation	Glutamate dehydrogenases	NADP-specific glutamate dehydrogenase (EC 1.4.1.4)	1	1
Amino Acids and Derivatives	Glutamine, glutamate, aspartate, asparagine; ammonia assimilation	Glutamine, Glutamate, Aspartate and Asparagine Biosynthesis	Aspartate aminotransferase (EC 2.6.1.1)	1	1
Amino Acids and Derivatives	Glutamine, glutamate, aspartate, asparagine; ammonia assimilation	Glutamine, Glutamate, Aspartate and Asparagine Biosynthesis	Aspartate ammonia-lyase (EC 4.3.1.1)	1	1
Amino Acids and Derivatives	Glutamine, glutamate, aspartate, asparagine; ammonia assimilation	Glutamine, Glutamate, Aspartate and Asparagine Biosynthesis	Ferredoxin-dependent glutamate synthase (EC 1.4.7.1)	1	1
Amino Acids and Derivatives	Glutamine, glutamate, aspartate, asparagine; ammonia assimilation	Glutamine, Glutamate, Aspartate and Asparagine Biosynthesis	Glutamate racemase (EC 5.1.1.3)	1	1
Amino Acids and Derivatives	Glutamine, glutamate, aspartate, asparagine; ammonia assimilation	Glutamine, Glutamate, Aspartate and Asparagine Biosynthesis	Glutamate synthase [NADPH] large chain (EC 1.4.1.13)	1	1
Amino Acids and Derivatives	Glutamine, glutamate, aspartate, asparagine; ammonia assimilation	Glutamine, Glutamate, Aspartate and Asparagine Biosynthesis	Glutamate synthase [NADPH] small chain (EC 1.4.1.13)	1	1
Amino Acids and Derivatives	Glutamine, glutamate, aspartate, asparagine; ammonia assimilation	Glutamine, Glutamate, Aspartate and Asparagine Biosynthesis	Glutamine amidotransferase class-I (EC 6.3.5.2)	1	1
Amino Acids and Derivatives	Glutamine, glutamate, aspartate, asparagine; ammonia assimilation	Glutamine, Glutamate, Aspartate and Asparagine Biosynthesis	Glutamine synthetase type I (EC 6.3.1.2)	1	1
Amino Acids and Derivatives	Glutamine, glutamate, aspartate, asparagine; ammonia assimilation	Glutamine, Glutamate, Aspartate and Asparagine Biosynthesis	L-asparaginase (EC 3.5.1.1)	1	1
Amino Acids and Derivatives	Glutamine, glutamate, aspartate, asparagine; ammonia assimilation	Glutamine, Glutamate, Aspartate and Asparagine Biosynthesis	NAD-specific glutamate dehydrogenase (EC 1.4.1.2)	1	1
Amino Acids and Derivatives	Glutamine, glutamate, aspartate, asparagine; ammonia assimilation	Glutamine, Glutamate, Aspartate and Asparagine Biosynthesis	NADP-specific glutamate dehydrogenase (EC 1.4.1.4)	1	1
Amino Acids and Derivatives	Glutamine, glutamate, aspartate, asparagine; ammonia assimilation	Glutamine synthetases	Glutamine synthetase type I (EC 6.3.1.2)	1	1
Amino Acids and Derivatives	Glutamine, glutamate, aspartate, asparagine; ammonia assimilation	Glutamine, Glutamate, Aspartate and Asparagine Biosynthesis	Glutaminase (EC 3.5.1.2)	1	0
Amino Acids and Derivatives	Glutamine, glutamate, aspartate, asparagine; ammonia assimilation	Glutamate and Aspartate uptake in Bacteria	Glutamate Aspartate periplasmic binding protein precursor GltI (TC 3.A.1.3.4)	0	1
Amino Acids and Derivatives	Glutamine, glutamate, aspartate, asparagine; ammonia assimilation	Glutamate and Aspartate uptake in Bacteria	Glutamate Aspartate transport ATP-binding protein GltL (TC 3.A.1.3.4)	0	1
Amino Acids and Derivatives	Glutamine, glutamate, aspartate, asparagine; ammonia assimilation	Glutamate and Aspartate uptake in Bacteria	Glutamate Aspartate transport system permease protein GltJ (TC 3.A.1.3.4)	0	1
Amino Acids and Derivatives	Glutamine, glutamate, aspartate, asparagine; ammonia assimilation	Glutamate and Aspartate uptake in Bacteria	Glutamate Aspartate transport system permease protein GltK (TC 3.A.1.3.4)	0	1
Amino Acids and Derivatives	Glutamine, glutamate, aspartate, asparagine; ammonia assimilation	Glutamine, Glutamate, Aspartate and Asparagine Biosynthesis	glutamine synthetase family protein	0	1
Amino Acids and Derivatives	Histidine Metabolism	Histidine Biosynthesis	ATP phosphoribosyltransferase (EC 2.4.2.17)	1	1
Amino Acids and Derivatives	Histidine Metabolism	Histidine Biosynthesis	ATP phosphoribosyltransferase regulatory subunit (EC 2.4.2.17)	1	1
Amino Acids and Derivatives	Histidine Metabolism	Histidine Biosynthesis	Histidinol dehydrogenase (EC 1.1.1.23)	1	1
Amino Acids and Derivatives	Histidine Metabolism	Histidine Biosynthesis	Histidinol-phosphate aminotransferase (EC 2.6.1.9)	1	1
Amino Acids and Derivatives	Histidine Metabolism	Histidine Biosynthesis	Imidazole glycerol phosphate synthase amidotransferase subunit (EC 2.4.2.-)	1	1
Amino Acids and Derivatives	Histidine Metabolism	Histidine Biosynthesis	Imidazole glycerol phosphate synthase cyclase subunit (EC 4.1.3.-)	1	1
Amino Acids and Derivatives	Histidine Metabolism	Histidine Biosynthesis	Imidazoleglycerol-phosphate dehydratase (EC 4.2.1.19)	1	1
Amino Acids and Derivatives	Histidine Metabolism	Histidine Biosynthesis	Phosphoribosyl-AMP cyclohydrolase (EC 3.5.4.19)	1	1
Amino Acids and Derivatives	Histidine Metabolism	Histidine Biosynthesis	Phosphoribosyl-ATP pyrophosphatase (EC 3.6.1.31)	1	1
Amino Acids and Derivatives	Histidine Metabolism	Histidine Biosynthesis	Phosphoribosylformimino-5-aminoimidazole carboxamide ribotide isomerase (EC 5.3.1.16)	1	1
Amino Acids and Derivatives	Histidine Metabolism	Histidine Degradation	Conserved hypothetical protein (perhaps related to histidine degradation)	1	0
Amino Acids and Derivatives	Histidine Metabolism	Histidine Degradation	Formiminoglutamase (EC 3.5.3.8)	1	0
Amino Acids and Derivatives	Histidine Metabolism	Histidine Degradation	Histidine ammonia-lyase (EC 4.3.1.3)	1	0
Amino Acids and Derivatives	Histidine Metabolism	Histidine Degradation	Histidine transport protein (permease)	1	0
Amino Acids and Derivatives	Histidine Metabolism	Histidine Degradation	Histidine utilization repressor	1	0
Amino Acids and Derivatives	Histidine Metabolism	Histidine Degradation	Imidazolonepropionase (EC 3.5.2.7)	1	0
Amino Acids and Derivatives	Histidine Metabolism	Histidine Degradation	Urocanate hydratase (EC 4.2.1.49)	1	0
Amino Acids and Derivatives	Lysine, threonine, methionine, and cysteine	Cysteine Biosynthesis	Cys regulon transcriptional activator CysB	1	1
Amino Acids and Derivatives	Lysine, threonine, methionine, and cysteine	Cysteine Biosynthesis	Cysteine synthase B (EC 2.5.1.47)	1	1
Amino Acids and Derivatives	Lysine, threonine, methionine, and cysteine	Cysteine Biosynthesis	Phosphoadenylyl-sulfate reductase [thioredoxin] (EC 1.8.4.8)	1	1
Amino Acids and Derivatives	Lysine, threonine, methionine, and cysteine	Cysteine Biosynthesis	Serine acetyltransferase (EC 2.3.1.30)	1	1
Amino Acids and Derivatives	Lysine, threonine, methionine, and cysteine	Cysteine Biosynthesis	Sulfate adenylyltransferase subunit 1 (EC 2.7.7.4)	1	1
Amino Acids and Derivatives	Lysine, threonine, methionine, and cysteine	Cysteine Biosynthesis	Sulfate adenylyltransferase subunit 2 (EC 2.7.7.4)	1	1
Amino Acids and Derivatives	Lysine, threonine, methionine, and cysteine	Cysteine Biosynthesis	Sulfate and thiosulfate binding protein CysP	1	1
Amino Acids and Derivatives	Lysine, threonine, methionine, and cysteine	Cysteine Biosynthesis	Sulfate and thiosulfate import ATP-binding protein CysA (EC 3.6.3.25)	1	1
Amino Acids and Derivatives	Lysine, threonine, methionine, and cysteine	Cysteine Biosynthesis	Sulfate transport system permease protein CysT	1	1
Amino Acids and Derivatives	Lysine, threonine, methionine, and cysteine	Cysteine Biosynthesis	Sulfate transport system permease protein CysW	1	1
Amino Acids and Derivatives	Lysine, threonine, methionine, and cysteine	Cysteine Biosynthesis	Sulfite reductase [NADPH] hemoprotein beta-component (EC 1.8.1.2)	1	1
Amino Acids and Derivatives	Lysine, threonine, methionine, and cysteine	Lysine Biosynthesis DAP Pathway	2,3,4,5-tetrahydropyridine-2,6-dicarboxylate N-acetyltransferase (EC 2.3.1.89)	1	1
Amino Acids and Derivatives	Lysine, threonine, methionine, and cysteine	Lysine Biosynthesis DAP Pathway	2,3,4,5-tetrahydropyridine-2,6-dicarboxylate N-succinyltransferase (EC 2.3.1.117)	1	1
Amino Acids and Derivatives	Lysine, threonine, methionine, and cysteine	Lysine Biosynthesis DAP Pathway	4-hydroxy-tetrahydrodipicolinate reductase (EC 1.17.1.8)	1	1
Amino Acids and Derivatives	Lysine, threonine, methionine, and cysteine	Lysine Biosynthesis DAP Pathway	4-hydroxy-tetrahydrodipicolinate synthase (EC 4.3.3.7)	1	1
Amino Acids and Derivatives	Lysine, threonine, methionine, and cysteine	Lysine Biosynthesis DAP Pathway	Aspartate-semialdehyde dehydrogenase (EC 1.2.1.11)	1	1
Amino Acids and Derivatives	Lysine, threonine, methionine, and cysteine	Lysine Biosynthesis DAP Pathway	Aspartokinase (EC 2.7.2.4)	1	1
Amino Acids and Derivatives	Lysine, threonine, methionine, and cysteine	Lysine Biosynthesis DAP Pathway	Diaminopimelate decarboxylase (EC 4.1.1.20)	1	1
Amino Acids and Derivatives	Lysine, threonine, methionine, and cysteine	Lysine Biosynthesis DAP Pathway	Diaminopimelate epimerase (EC 5.1.1.7)	1	1
Amino Acids and Derivatives	Lysine, threonine, methionine, and cysteine	Lysine Biosynthesis DAP Pathway	N-succinyl-L,L-diaminopimelate aminotransferase alternative (EC 2.6.1.17)	1	1
Amino Acids and Derivatives	Lysine, threonine, methionine, and cysteine	Lysine Biosynthesis DAP Pathway	N-succinyl-L,L-diaminopimelate desuccinylase (EC 3.5.1.18)	1	1
Amino Acids and Derivatives	Lysine, threonine, methionine, and cysteine	Lysine Biosynthesis DAP Pathway, GJO scratch	2,3,4,5-tetrahydropyridine-2,6-dicarboxylate N-acetyltransferase (EC 2.3.1.89)	1	1
Amino Acids and Derivatives	Lysine, threonine, methionine, and cysteine	Lysine Biosynthesis DAP Pathway, GJO scratch	2,3,4,5-tetrahydropyridine-2,6-dicarboxylate N-succinyltransferase (EC 2.3.1.117)	1	1
Amino Acids and Derivatives	Lysine, threonine, methionine, and cysteine	Lysine Biosynthesis DAP Pathway, GJO scratch	4-hydroxy-tetrahydrodipicolinate reductase (EC 1.17.1.8)	1	1
Amino Acids and Derivatives	Lysine, threonine, methionine, and cysteine	Lysine Biosynthesis DAP Pathway, GJO scratch	4-hydroxy-tetrahydrodipicolinate synthase (EC 4.3.3.7)	1	1
Amino Acids and Derivatives	Lysine, threonine, methionine, and cysteine	Lysine Biosynthesis DAP Pathway, GJO scratch	Aspartate-semialdehyde dehydrogenase (EC 1.2.1.11)	1	1
Amino Acids and Derivatives	Lysine, threonine, methionine, and cysteine	Lysine Biosynthesis DAP Pathway, GJO scratch	Aspartokinase (EC 2.7.2.4)	1	1
Amino Acids and Derivatives	Lysine, threonine, methionine, and cysteine	Lysine Biosynthesis DAP Pathway, GJO scratch	Diaminopimelate decarboxylase (EC 4.1.1.20)	1	1
Amino Acids and Derivatives	Lysine, threonine, methionine, and cysteine	Lysine Biosynthesis DAP Pathway, GJO scratch	Diaminopimelate epimerase (EC 5.1.1.7)	1	1
Amino Acids and Derivatives	Lysine, threonine, methionine, and cysteine	Lysine Biosynthesis DAP Pathway, GJO scratch	N-succinyl-L,L-diaminopimelate aminotransferase alternative (EC 2.6.1.17)	1	1
Amino Acids and Derivatives	Lysine, threonine, methionine, and cysteine	Lysine Biosynthesis DAP Pathway, GJO scratch	N-succinyl-L,L-diaminopimelate desuccinylase (EC 3.5.1.18)	1	1
Amino Acids and Derivatives	Lysine, threonine, methionine, and cysteine	Methionine Biosynthesis	5,10-methylenetetrahydrofolate reductase (EC 1.5.1.20)	1	1
Amino Acids and Derivatives	Lysine, threonine, methionine, and cysteine	Methionine Biosynthesis	5-methyltetrahydrofolate--homocysteine methyltransferase (EC 2.1.1.13)	1	1
Amino Acids and Derivatives	Lysine, threonine, methionine, and cysteine	Methionine Biosynthesis	5-methyltetrahydropteroyltriglutamate--homocysteine methyltransferase (EC 2.1.1.14)	1	1
Amino Acids and Derivatives	Lysine, threonine, methionine, and cysteine	Methionine Biosynthesis	Adenosylhomocysteinase (EC 3.3.1.1)	1	1
Amino Acids and Derivatives	Lysine, threonine, methionine, and cysteine	Methionine Biosynthesis	Cystathionine beta-lyase (EC 4.4.1.8)	1	1
Amino Acids and Derivatives	Lysine, threonine, methionine, and cysteine	Methionine Biosynthesis	Homoserine O-acetyltransferase (EC 2.3.1.31)	1	1
Amino Acids and Derivatives	Lysine, threonine, methionine, and cysteine	Methionine Biosynthesis	Homoserine kinase (EC 2.7.1.39)	1	1
Amino Acids and Derivatives	Lysine, threonine, methionine, and cysteine	Methionine Biosynthesis	Methionine ABC transporter ATP-binding protein	1	1
Amino Acids and Derivatives	Lysine, threonine, methionine, and cysteine	Methionine Biosynthesis	Methionine ABC transporter permease protein	1	1
Amino Acids and Derivatives	Lysine, threonine, methionine, and cysteine	Methionine Biosynthesis	Methionine ABC transporter substrate-binding protein	1	1
Amino Acids and Derivatives	Lysine, threonine, methionine, and cysteine	Methionine Biosynthesis	Methionine transporter MetT	1	1
Amino Acids and Derivatives	Lysine, threonine, methionine, and cysteine	Methionine Biosynthesis	O-acetylhomoserine sulfhydrylase (EC 2.5.1.49)	1	1
Amino Acids and Derivatives	Lysine, threonine, methionine, and cysteine	Methionine Biosynthesis	O-succinylhomoserine sulfhydrylase (EC 2.5.1.48)	1	1
Amino Acids and Derivatives	Lysine, threonine, methionine, and cysteine	Methionine Biosynthesis	S-adenosylhomocysteine nucleosidase (EC 3.2.2.9)	1	1
Amino Acids and Derivatives	Lysine, threonine, methionine, and cysteine	Methionine Biosynthesis	S-adenosylmethionine synthetase (EC 2.5.1.6)	1	1
Amino Acids and Derivatives	Lysine, threonine, methionine, and cysteine	Methionine Biosynthesis	Serine acetyltransferase (EC 2.3.1.30)	1	1
Amino Acids and Derivatives	Lysine, threonine, methionine, and cysteine	Methionine Biosynthesis	Transcriptional activator MetR	1	1
Amino Acids and Derivatives	Lysine, threonine, methionine, and cysteine	Methionine Degradation	Adenosylhomocysteinase (EC 3.3.1.1)	1	1
Amino Acids and Derivatives	Lysine, threonine, methionine, and cysteine	Methionine Degradation	Methionine ABC transporter ATP-binding protein	1	1
Amino Acids and Derivatives	Lysine, threonine, methionine, and cysteine	Methionine Degradation	Methionine ABC transporter permease protein	1	1
Amino Acids and Derivatives	Lysine, threonine, methionine, and cysteine	Methionine Degradation	Methionine ABC transporter substrate-binding protein	1	1
Amino Acids and Derivatives	Lysine, threonine, methionine, and cysteine	Methionine Degradation	Methionine transporter MetT	1	1
Amino Acids and Derivatives	Lysine, threonine, methionine, and cysteine	Methionine Degradation	Pyruvate dehydrogenase E1 component (EC 1.2.4.1)	1	1
Amino Acids and Derivatives	Lysine, threonine, methionine, and cysteine	Methionine Degradation	S-adenosylhomocysteine nucleosidase (EC 3.2.2.9)	1	1
Amino Acids and Derivatives	Lysine, threonine, methionine, and cysteine	Methionine Degradation	S-adenosylmethionine synthetase (EC 2.5.1.6)	1	1
Amino Acids and Derivatives	Lysine, threonine, methionine, and cysteine	Threonine and Homoserine Biosynthesis	Aspartate aminotransferase (EC 2.6.1.1)	1	1
Amino Acids and Derivatives	Lysine, threonine, methionine, and cysteine	Threonine and Homoserine Biosynthesis	Aspartate-semialdehyde dehydrogenase (EC 1.2.1.11)	1	1
Amino Acids and Derivatives	Lysine, threonine, methionine, and cysteine	Threonine and Homoserine Biosynthesis	Aspartokinase (EC 2.7.2.4)	1	1
Amino Acids and Derivatives	Lysine, threonine, methionine, and cysteine	Threonine and Homoserine Biosynthesis	Homoserine kinase (EC 2.7.1.39)	1	1
Amino Acids and Derivatives	Lysine, threonine, methionine, and cysteine	Cysteine Biosynthesis	Adenylylsulfate kinase (EC 2.7.1.25)	1	0
Amino Acids and Derivatives	Lysine, threonine, methionine, and cysteine	Methionine Degradation	2-Oxobutyrate oxidase, putative	1	0
Amino Acids and Derivatives	Lysine, threonine, methionine, and cysteine	Cysteine Biosynthesis	Sulfate permease	0	1
Amino Acids and Derivatives	Lysine, threonine, methionine, and cysteine	Lysine Biosynthesis DAP Pathway	N-acetyl-L,L-diaminopimelate deacetylase (EC 3.5.1.47)	0	1
Amino Acids and Derivatives	Lysine, threonine, methionine, and cysteine	Methionine Biosynthesis	Homoserine dehydrogenase (EC 1.1.1.3)	0	1
Amino Acids and Derivatives	Lysine, threonine, methionine, and cysteine	Threonine and Homoserine Biosynthesis	Threonine synthase (EC 4.2.3.1)	0	1
Amino Acids and Derivatives	Lysine, threonine, methionine, and cysteine	Threonine degradation	Transcriptional regulator GabR of GABA utilization (GntR family with aminotransferase-like domain)	0	1
Amino Acids and Derivatives	Polyamines	DAP (1,3-diaminopropane) production	Diaminobutyrate--2-oxoglutarate aminotransferase (EC 2.6.1.76)	1	1
Amino Acids and Derivatives	Polyamines	DAP (1,3-diaminopropane) production	L-2,4-diaminobutyrate decarboxylase (EC 4.1.1.86)	1	1
Amino Acids and Derivatives	Proline and 4-hydroxyproline	A Hypothetical Protein Related to Proline Metabolism	Hypothetical protein YggS, proline synthase co-transcribed bacterial homolog PROSC	1	1
Amino Acids and Derivatives	Proline and 4-hydroxyproline	A Hypothetical Protein Related to Proline Metabolism	Pyrroline-5-carboxylate reductase (EC 1.5.1.2)	1	1
Amino Acids and Derivatives	Proline and 4-hydroxyproline	Proline, 4-hydroxyproline uptake and utilization	Proline dehydrogenase (EC 1.5.99.8) (Proline oxidase)	1	1
Amino Acids and Derivatives	Proline and 4-hydroxyproline	Proline, 4-hydroxyproline uptake and utilization	Proline/sodium symporter PutP (TC 2.A.21.2.1)	1	1
Amino Acids and Derivatives	Proline and 4-hydroxyproline	Proline, 4-hydroxyproline uptake and utilization	PutR, transcriptional activator of PutA and PutP	1	1
Amino Acids and Derivatives	Proline and 4-hydroxyproline	Proline, 4-hydroxyproline uptake and utilization	Transcriptional repressor of PutA and PutP	1	1
Amino Acids and Derivatives	Proline and 4-hydroxyproline	Proline Synthesis	Gamma-glutamyl phosphate reductase (EC 1.2.1.41)	1	1
Amino Acids and Derivatives	Proline and 4-hydroxyproline	Proline Synthesis	Glutamate 5-kinase (EC 2.7.2.11)	1	1
Amino Acids and Derivatives	Proline and 4-hydroxyproline	Proline Synthesis	NADP-specific glutamate dehydrogenase (EC 1.4.1.4)	1	1
Amino Acids and Derivatives	Proline and 4-hydroxyproline	Proline Synthesis	Pyrroline-5-carboxylate reductase (EC 1.5.1.2)	1	1
Amino Acids and Derivatives	Proline and 4-hydroxyproline	Proline Synthesis	RNA-binding C-terminal domain PUA	1	1
Amino Acids and Derivatives	Proline and 4-hydroxyproline	Proline, 4-hydroxyproline uptake and utilization	Predicted regulator PutR for proline utilization, GntR family	1	0
Amino Acids and Derivatives	Proline and 4-hydroxyproline	Proline, 4-hydroxyproline uptake and utilization	L-Proline/Glycine betaine transporter ProP	0	1
Carbohydrates	CO2 fixation	CO2 uptake, carboxysome	RuBisCO operon transcriptional regulator	1	0
Carbohydrates	Central carbohydrate metabolism	Glycolate, glyoxylate interconversions	Glyoxylate reductase (EC 1.1.1.26)	1	1
Carbohydrates	Central carbohydrate metabolism	Glycolate, glyoxylate interconversions	Glyoxylate reductase (EC 1.1.1.79)	1	1
Carbohydrates	Central carbohydrate metabolism	Glycolate, glyoxylate interconversions	Hydroxypyruvate reductase (EC 1.1.1.81)	1	1
Carbohydrates	Central carbohydrate metabolism	Glycolate, glyoxylate interconversions	Phosphoglycolate phosphatase (EC 3.1.3.18)	1	1
Carbohydrates	Central carbohydrate metabolism	Glyoxylate bypass	Aconitate hydratase (EC 4.2.1.3)	1	1
Carbohydrates	Central carbohydrate metabolism	Glyoxylate bypass	Aconitate hydratase 2 (EC 4.2.1.3)	1	1
Carbohydrates	Central carbohydrate metabolism	Glyoxylate bypass	Citrate synthase (si) (EC 2.3.3.1)	1	1
Carbohydrates	Central carbohydrate metabolism	Glyoxylate bypass	Isocitrate lyase (EC 4.1.3.1)	1	1
Carbohydrates	Central carbohydrate metabolism	Glyoxylate bypass	Malate dehydrogenase (EC 1.1.1.37)	1	1
Carbohydrates	Central carbohydrate metabolism	Glyoxylate bypass	Malate synthase G (EC 2.3.3.9)	1	1
Carbohydrates	Central carbohydrate metabolism	Methylglyoxal Metabolism	Aldehyde dehydrogenase (EC 1.2.1.3)	1	1
Carbohydrates	Central carbohydrate metabolism	Methylglyoxal Metabolism	Hydroxyacylglutathione hydrolase (EC 3.1.2.6)	1	1
Carbohydrates	Central carbohydrate metabolism	Methylglyoxal Metabolism	Lactoylglutathione lyase (EC 4.4.1.5)	1	1
Carbohydrates	Central carbohydrate metabolism	Pentose phosphate pathway	Ribose 5-phosphate isomerase A (EC 5.3.1.6)	1	1
Carbohydrates	Central carbohydrate metabolism	Pentose phosphate pathway	Ribose-phosphate pyrophosphokinase (EC 2.7.6.1)	1	1
Carbohydrates	Central carbohydrate metabolism	Pentose phosphate pathway	Ribulose-phosphate 3-epimerase (EC 5.1.3.1)	1	1
Carbohydrates	Central carbohydrate metabolism	Pentose phosphate pathway	Transaldolase (EC 2.2.1.2)	1	1
Carbohydrates	Central carbohydrate metabolism	Pentose phosphate pathway	Transketolase (EC 2.2.1.1)	1	1
Carbohydrates	Central carbohydrate metabolism	Pyruvate Alanine Serine Interconversions	Alanine racemase (EC 5.1.1.1)	1	1
Carbohydrates	Central carbohydrate metabolism	Pyruvate Alanine Serine Interconversions	Branched-chain amino acid aminotransferase (EC 2.6.1.42)	1	1
Carbohydrates	Central carbohydrate metabolism	Pyruvate Alanine Serine Interconversions	D-amino acid dehydrogenase small subunit (EC 1.4.99.1)	1	1
Carbohydrates	Central carbohydrate metabolism	Pyruvate Alanine Serine Interconversions	D-serine/D-alanine/glycine transporter	1	1
Carbohydrates	Central carbohydrate metabolism	Pyruvate metabolism I: anaplerotic reactions, PEP	NAD-dependent malic enzyme (EC 1.1.1.38)	1	1
Carbohydrates	Central carbohydrate metabolism	Pyruvate metabolism I: anaplerotic reactions, PEP	NADP-dependent malic enzyme (EC 1.1.1.40)	1	1
Carbohydrates	Central carbohydrate metabolism	Pyruvate metabolism I: anaplerotic reactions, PEP	Phosphoenolpyruvate carboxykinase [GTP] (EC 4.1.1.32)	1	1
Carbohydrates	Central carbohydrate metabolism	Pyruvate metabolism I: anaplerotic reactions, PEP	Phosphoenolpyruvate carboxylase (EC 4.1.1.31)	1	1
Carbohydrates	Central carbohydrate metabolism	Pyruvate metabolism I: anaplerotic reactions, PEP	Phosphoenolpyruvate synthase (EC 2.7.9.2)	1	1
Carbohydrates	Central carbohydrate metabolism	Pyruvate metabolism II: acetyl-CoA, acetogenesis from pyruvate	Acetate kinase (EC 2.7.2.1)	1	1
Carbohydrates	Central carbohydrate metabolism	Pyruvate metabolism II: acetyl-CoA, acetogenesis from pyruvate	Acetate permease ActP (cation/acetate symporter)	1	1
Carbohydrates	Central carbohydrate metabolism	Pyruvate metabolism II: acetyl-CoA, acetogenesis from pyruvate	Acetyl-coenzyme A synthetase (EC 6.2.1.1)	1	1
Carbohydrates	Central carbohydrate metabolism	Pyruvate metabolism II: acetyl-CoA, acetogenesis from pyruvate	Aldehyde dehydrogenase (EC 1.2.1.3)	1	1
Carbohydrates	Central carbohydrate metabolism	Pyruvate metabolism II: acetyl-CoA, acetogenesis from pyruvate	Dihydrolipoamide acetyltransferase component of pyruvate dehydrogenase complex (EC 2.3.1.12)	1	1
Carbohydrates	Central carbohydrate metabolism	Pyruvate metabolism II: acetyl-CoA, acetogenesis from pyruvate	NAD-dependent protein deacetylase of SIR2 family	1	1
Carbohydrates	Central carbohydrate metabolism	Pyruvate metabolism II: acetyl-CoA, acetogenesis from pyruvate	Phosphate acetyltransferase (EC 2.3.1.8)	1	1
Carbohydrates	Central carbohydrate metabolism	Pyruvate metabolism II: acetyl-CoA, acetogenesis from pyruvate	Putative membrane protein, clustering with ActP	1	1
Carbohydrates	Central carbohydrate metabolism	Pyruvate metabolism II: acetyl-CoA, acetogenesis from pyruvate	Pyruvate dehydrogenase E1 component (EC 1.2.4.1)	1	1
Carbohydrates	Central carbohydrate metabolism	TCA Cycle	2-oxoglutarate dehydrogenase E1 component (EC 1.2.4.2)	1	1
Carbohydrates	Central carbohydrate metabolism	TCA Cycle	Aconitate hydratase (EC 4.2.1.3)	1	1
Carbohydrates	Central carbohydrate metabolism	TCA Cycle	Aconitate hydratase 2 (EC 4.2.1.3)	1	1
Carbohydrates	Central carbohydrate metabolism	TCA Cycle	Citrate synthase (si) (EC 2.3.3.1)	1	1
Carbohydrates	Central carbohydrate metabolism	TCA Cycle	Dihydrolipoamide dehydrogenase of 2-oxoglutarate dehydrogenase (EC 1.8.1.4)	1	1
Carbohydrates	Central carbohydrate metabolism	TCA Cycle	Dihydrolipoamide succinyltransferase component (E2) of 2-oxoglutarate dehydrogenase complex (EC 2.3.1.61)	1	1
Carbohydrates	Central carbohydrate metabolism	TCA Cycle	Fumarate hydratase class I, aerobic (EC 4.2.1.2)	1	1
Carbohydrates	Central carbohydrate metabolism	TCA Cycle	Fumarate hydratase class II (EC 4.2.1.2)	1	1
Carbohydrates	Central carbohydrate metabolism	TCA Cycle	Isocitrate dehydrogenase [NADP] (EC 1.1.1.42)	1	1
Carbohydrates	Central carbohydrate metabolism	TCA Cycle	Malate dehydrogenase (EC 1.1.1.37)	1	1
Carbohydrates	Central carbohydrate metabolism	TCA Cycle	Succinate dehydrogenase flavoprotein subunit (EC 1.3.99.1)	1	1
Carbohydrates	Central carbohydrate metabolism	TCA Cycle	Succinate dehydrogenase iron-sulfur protein (EC 1.3.99.1)	1	1
Carbohydrates	Central carbohydrate metabolism	TCA Cycle	Succinyl-CoA ligase [ADP-forming] alpha chain (EC 6.2.1.5)	1	1
Carbohydrates	Central carbohydrate metabolism	TCA Cycle	Succinyl-CoA ligase [ADP-forming] beta chain (EC 6.2.1.5)	1	1
Carbohydrates	Central carbohydrate metabolism	TCA Cycle	Malate:quinone oxidoreductase (EC 1.1.5.4)	1	0
Carbohydrates	Central carbohydrate metabolism	Dehydrogenase complexes	Enoyl-CoA hydratase [branched-chain amino acid degradation] (EC 4.2.1.17)	0	1
Carbohydrates	Central carbohydrate metabolism	Dehydrogenase complexes	Leucine-, isoleucine-, valine-, threonine-, and alanine-binding protein	0	1
Carbohydrates	Central carbohydrate metabolism	Glycolysis and Gluconeogenesis	2,3-bisphosphoglycerate-independent phosphoglycerate mutase (EC 5.4.2.1)	0	1
Carbohydrates	Central carbohydrate metabolism	Pyruvate metabolism II: acetyl-CoA, acetogenesis from pyruvate	Pyruvate decarboxylase (EC 4.1.1.1)	0	1
Carbohydrates	Di- and oligosaccharides	Trehalose Biosynthesis	Alpha,alpha-trehalose-phosphate synthase [UDP-forming] (EC 2.4.1.15)	0	1
Carbohydrates	Di- and oligosaccharides	Trehalose Biosynthesis	Trehalose-6-phosphate phosphatase (EC 3.1.3.12)	0	1
Carbohydrates	Fermentation	Acetoin, butanediol metabolism	2,3-butanediol dehydrogenase, R-alcohol forming, (R)- and (S)-acetoin-specific (EC 1.1.1.4)	1	1
Carbohydrates	Fermentation	Acetoin, butanediol metabolism	Acetolactate synthase large subunit (EC 2.2.1.6)	1	1
Carbohydrates	Fermentation	Acetoin, butanediol metabolism	Acetolactate synthase small subunit (EC 2.2.1.6)	1	1
Carbohydrates	Fermentation	Acetolactate synthase subunits	Acetolactate synthase large subunit (EC 2.2.1.6)	1	1
Carbohydrates	Fermentation	Acetolactate synthase subunits	Acetolactate synthase small subunit (EC 2.2.1.6)	1	1
Carbohydrates	Fermentation	Acetyl-CoA fermentation to Butyrate	3-hydroxyacyl-CoA dehydrogenase (EC 1.1.1.35)	1	1
Carbohydrates	Fermentation	Acetyl-CoA fermentation to Butyrate	3-hydroxybutyryl-CoA epimerase (EC 5.1.2.3)	1	1
Carbohydrates	Fermentation	Acetyl-CoA fermentation to Butyrate	Acetyl-CoA acetyltransferase (EC 2.3.1.9)	1	1
Carbohydrates	Fermentation	Acetyl-CoA fermentation to Butyrate	Electron transfer flavoprotein, alpha subunit	1	1
Carbohydrates	Fermentation	Acetyl-CoA fermentation to Butyrate	Electron transfer flavoprotein, beta subunit	1	1
Carbohydrates	Fermentation	Acetyl-CoA fermentation to Butyrate	Enoyl-CoA hydratase (EC 4.2.1.17)	1	1
Carbohydrates	Fermentation	Butanol Biosynthesis	Acetyl-CoA acetyltransferase (EC 2.3.1.9)	1	1
Carbohydrates	Fermentation	Butanol Biosynthesis	Alcohol dehydrogenase (EC 1.1.1.1)	1	1
Carbohydrates	Fermentation	Butanol Biosynthesis	Enoyl-CoA hydratase (EC 4.2.1.17)	1	1
Carbohydrates	Fermentation	Fermentations: Mixed acid	Acetate kinase (EC 2.7.2.1)	1	1
Carbohydrates	Fermentation	Fermentations: Mixed acid	Alcohol dehydrogenase (EC 1.1.1.1)	1	1
Carbohydrates	Fermentation	Fermentations: Mixed acid	Phosphate acetyltransferase (EC 2.3.1.8)	1	1
Carbohydrates	Fermentation	Fermentations: Mixed acid	Phosphoenolpyruvate carboxylase (EC 4.1.1.31)	1	1
Carbohydrates	Fermentation	Acetoin, butanediol metabolism	Transcriptional activator of acetoin dehydrogenase operon AcoR	1	0
Carbohydrates	Fermentation	Acetyl-CoA fermentation to Butyrate	Electron transfer flavoprotein-ubiquinone oxidoreductase (EC 1.5.5.1)	1	0
Carbohydrates	Fermentation	Acetoin, butanediol metabolism	2,3-butanediol dehydrogenase, S-alcohol forming, (S)-acetoin-specific (EC 1.1.1.76)	0	1
Carbohydrates	Fermentation	Acetoin, butanediol metabolism	Acetoin dehydrogenase E1 component alpha-subunit (EC 1.2.4.-)	0	1
Carbohydrates	Fermentation	Acetoin, butanediol metabolism	Acetoin dehydrogenase E1 component beta-subunit (EC 1.2.4.-)	0	1
Carbohydrates	Fermentation	Acetoin, butanediol metabolism	Dihydrolipoamide acetyltransferase component (E2) of acetoin dehydrogenase complex (EC 2.3.1.-)	0	1
Carbohydrates	Fermentation	Acetoin, butanediol metabolism	Dihydrolipoamide dehydrogenase of acetoin dehydrogenase (EC 1.8.1.4)	0	1
Carbohydrates	Fermentation	Acetyl-CoA fermentation to Butyrate	3-hydroxybutyryl-CoA dehydrogenase (EC 1.1.1.157)	0	1
Carbohydrates	Fermentation	Acetyl-CoA fermentation to Butyrate	Acetyl-CoA:acetoacetyl-CoA transferase, beta subunit (EC 2.8.3.8)	0	1
Carbohydrates	Monosaccharides	D-gluconate and ketogluconates metabolism	2,5-diketo-D-gluconic acid reductase B (EC 1.1.1.274)	1	1
Carbohydrates	Monosaccharides	D-gluconate and ketogluconates metabolism	2-ketoaldonate reductase, broad specificity (EC 1.1.1.215) (EC 1.1.1.-)	1	1
Carbohydrates	Monosaccharides	D-gluconate and ketogluconates metabolism	Glucose dehydrogenase, PQQ-dependent (EC 1.1.5.2)	1	1
Carbohydrates	Monosaccharides	D-ribose utilization	Ribokinase (EC 2.7.1.15)	1	1
Carbohydrates	Monosaccharides	D-ribose utilization	Ribose 5-phosphate isomerase A (EC 5.3.1.6)	1	1
Carbohydrates	Monosaccharides	D-ribose utilization	Ribose ABC transport system, permease protein RbsC (TC 3.A.1.2.1)	1	1
Carbohydrates	Monosaccharides	Mannose Metabolism	Mannose-6-phosphate isomerase (EC 5.3.1.8)	0	1
Carbohydrates	One-carbon Metabolism	One-carbon metabolism by tetrahydropterines	5,10-methylenetetrahydrofolate reductase (EC 1.5.1.20)	1	1
Carbohydrates	One-carbon Metabolism	One-carbon metabolism by tetrahydropterines	5-formyltetrahydrofolate cyclo-ligase (EC 6.3.3.2)	1	1
Carbohydrates	One-carbon Metabolism	One-carbon metabolism by tetrahydropterines	Formyltetrahydrofolate deformylase (EC 3.5.1.10)	1	1
Carbohydrates	One-carbon Metabolism	One-carbon metabolism by tetrahydropterines	Methenyltetrahydrofolate cyclohydrolase (EC 3.5.4.9)	1	1
Carbohydrates	One-carbon Metabolism	One-carbon metabolism by tetrahydropterines	Methylenetetrahydrofolate dehydrogenase (NADP+) (EC 1.5.1.5)	1	1
Carbohydrates	One-carbon Metabolism	Serine-glyoxylate cycle	3-ketoacyl-CoA thiolase (EC 2.3.1.16)	1	1
Carbohydrates	One-carbon Metabolism	Serine-glyoxylate cycle	5,10-methylenetetrahydrofolate reductase (EC 1.5.1.20)	1	1
Carbohydrates	One-carbon Metabolism	Serine-glyoxylate cycle	5-formyltetrahydrofolate cyclo-ligase (EC 6.3.3.2)	1	1
Carbohydrates	One-carbon Metabolism	Serine-glyoxylate cycle	Acetyl-CoA acetyltransferase (EC 2.3.1.9)	1	1
Carbohydrates	One-carbon Metabolism	Serine-glyoxylate cycle	Aconitate hydratase (EC 4.2.1.3)	1	1
Carbohydrates	One-carbon Metabolism	Serine-glyoxylate cycle	Citrate synthase (si) (EC 2.3.3.1)	1	1
Carbohydrates	One-carbon Metabolism	Serine-glyoxylate cycle	Enolase (EC 4.2.1.11)	1	1
Carbohydrates	One-carbon Metabolism	Serine-glyoxylate cycle	Fumarate hydratase class I, aerobic (EC 4.2.1.2)	1	1
Carbohydrates	One-carbon Metabolism	Serine-glyoxylate cycle	Isocitrate lyase (EC 4.1.3.1)	1	1
Carbohydrates	One-carbon Metabolism	Serine-glyoxylate cycle	Malate dehydrogenase (EC 1.1.1.37)	1	1
Carbohydrates	One-carbon Metabolism	Serine-glyoxylate cycle	Methenyltetrahydrofolate cyclohydrolase (EC 3.5.4.9)	1	1
Carbohydrates	One-carbon Metabolism	Serine-glyoxylate cycle	Methylenetetrahydrofolate dehydrogenase (NADP+) (EC 1.5.1.5)	1	1
Carbohydrates	One-carbon Metabolism	Serine-glyoxylate cycle	Serine hydroxymethyltransferase (EC 2.1.2.1)	1	1
Carbohydrates	One-carbon Metabolism	Serine-glyoxylate cycle	Succinate dehydrogenase flavoprotein subunit (EC 1.3.99.1)	1	1
Carbohydrates	One-carbon Metabolism	Serine-glyoxylate cycle	Succinate dehydrogenase iron-sulfur protein (EC 1.3.99.1)	1	1
Carbohydrates	One-carbon Metabolism	Serine-glyoxylate cycle	Succinyl-CoA ligase [ADP-forming] alpha chain (EC 6.2.1.5)	1	1
Carbohydrates	One-carbon Metabolism	Serine-glyoxylate cycle	Succinyl-CoA ligase [ADP-forming] beta chain (EC 6.2.1.5)	1	1
Carbohydrates	One-carbon Metabolism	Serine-glyoxylate cycle	cytosolic long-chain acyl-CoA thioester hydrolase family protein	1	1
Carbohydrates	Organic acids	Lactate utilization	L-lactate dehydrogenase (EC 1.1.2.3)	1	1
Carbohydrates	Organic acids	Methylcitrate cycle	2-methylcitrate dehydratase FeS dependent (EC 4.2.1.79)	1	1
Carbohydrates	Organic acids	Methylcitrate cycle	2-methylcitrate synthase (EC 2.3.3.5)	1	1
Carbohydrates	Organic acids	Methylcitrate cycle	2-methylisocitrate dehydratase (EC 4.2.1.99)	1	1
Carbohydrates	Organic acids	Methylcitrate cycle	Methylisocitrate lyase (EC 4.1.3.30)	1	1
Carbohydrates	Organic acids	Propionate-CoA to Succinate Module	2-methylcitrate dehydratase FeS dependent (EC 4.2.1.79)	1	1
Carbohydrates	Organic acids	Propionate-CoA to Succinate Module	2-methylcitrate synthase (EC 2.3.3.5)	1	1
Carbohydrates	Organic acids	Propionate-CoA to Succinate Module	2-methylisocitrate dehydratase (EC 4.2.1.99)	1	1
Carbohydrates	Organic acids	Propionate-CoA to Succinate Module	Aconitate hydratase (EC 4.2.1.3)	1	1
Carbohydrates	Organic acids	Propionate-CoA to Succinate Module	Aconitate hydratase 2 (EC 4.2.1.3)	1	1
Carbohydrates	Organic acids	Propionate-CoA to Succinate Module	Methylisocitrate lyase (EC 4.1.3.30)	1	1
Carbohydrates	Organic acids	Methylcitrate cycle	Propionate catabolism operon transcriptional regulator of GntR family [predicted]	1	0
Carbohydrates	Organic acids	Glycerate metabolism	Glycerate kinase (EC 2.7.1.31)	0	1
Carbohydrates	Organic acids	Lactate utilization	D-Lactate dehydrogenase (EC 1.1.2.5)	0	1
Carbohydrates	Organic acids	Lactate utilization	L-lactate permease	0	1
Carbohydrates	Organic acids	Lactate utilization	Lactate-responsive regulator LldR in Enterobacteria, GntR family	0	1
Carbohydrates	Organic acids	Malonate decarboxylase	Malonate decarboxylase alpha subunit	0	1
Carbohydrates	Organic acids	Malonate decarboxylase	Malonate decarboxylase beta subunit	0	1
Carbohydrates	Organic acids	Malonate decarboxylase	Malonate decarboxylase delta subunit	0	1
Carbohydrates	Organic acids	Malonate decarboxylase	Malonate decarboxylase gamma subunit	0	1
Carbohydrates	Organic acids	Malonate decarboxylase	Malonate transporter, MadL subunit	0	1
Carbohydrates	Organic acids	Malonate decarboxylase	Malonate transporter, MadM subunit	0	1
Carbohydrates	Organic acids	Malonate decarboxylase	Malonate utilization transcriptional regulator	0	1
Carbohydrates	Organic acids	Malonate decarboxylase	Malonyl CoA acyl carrier protein transacylase (EC 2.3.1.39)	0	1
Carbohydrates	Organic acids	Malonate decarboxylase	Phosphoribosyl-dephospho-CoA transferase (EC 2.7.7.-)	0	1
Carbohydrates	Organic acids	Malonate decarboxylase	Triphosphoribosyl-dephospho-CoA synthetase (EC 2.7.8.25)	0	1
Carbohydrates	Sugar alcohols	Glycerol and Glycerol-3-phosphate Uptake and Utilization	GlpG protein (membrane protein of glp regulon)	1	1
Carbohydrates	Sugar alcohols	Glycerol and Glycerol-3-phosphate Uptake and Utilization	Glycerol kinase (EC 2.7.1.30)	1	1
Carbohydrates	Sugar alcohols	Glycerol and Glycerol-3-phosphate Uptake and Utilization	Glycerol-3-phosphate dehydrogenase [NAD(P)+] (EC 1.1.1.94)	1	1
Carbohydrates	Sugar alcohols	Glycerol and Glycerol-3-phosphate Uptake and Utilization	Glycerophosphoryl diester phosphodiesterase (EC 3.1.4.46)	1	1
Carbohydrates	Sugar alcohols	Glycerol and Glycerol-3-phosphate Uptake and Utilization	Aerobic glycerol-3-phosphate dehydrogenase (EC 1.1.5.3)	1	0
Carbohydrates	no subcategory	Carbon storage regulator	Carbon storage regulator	1	1
Cell Division and Cell Cycle	no subcategory	Bacterial Cytoskeleton	Cell division protein FtsA	1	1
Cell Division and Cell Cycle	no subcategory	Bacterial Cytoskeleton	Cell division protein FtsI [Peptidoglycan synthetase] (EC 2.4.1.129)	1	1
Cell Division and Cell Cycle	no subcategory	Bacterial Cytoskeleton	Cell division protein FtsK	1	1
Cell Division and Cell Cycle	no subcategory	Bacterial Cytoskeleton	Cell division protein FtsL	1	1
Cell Division and Cell Cycle	no subcategory	Bacterial Cytoskeleton	Cell division protein FtsN	1	1
Cell Division and Cell Cycle	no subcategory	Bacterial Cytoskeleton	Cell division protein FtsQ	1	1
Cell Division and Cell Cycle	no subcategory	Bacterial Cytoskeleton	Cell division protein FtsZ (EC 3.4.24.-)	1	1
Cell Division and Cell Cycle	no subcategory	Bacterial Cytoskeleton	Cell division protein ZipA	1	1
Cell Division and Cell Cycle	no subcategory	Bacterial Cytoskeleton	Cell division topological specificity factor MinE	1	1
Cell Division and Cell Cycle	no subcategory	Bacterial Cytoskeleton	Chromosome (plasmid) partitioning protein ParA	1	1
Cell Division and Cell Cycle	no subcategory	Bacterial Cytoskeleton	Chromosome (plasmid) partitioning protein ParB	1	1
Cell Division and Cell Cycle	no subcategory	Bacterial Cytoskeleton	Rod shape-determining protein MreB	1	1
Cell Division and Cell Cycle	no subcategory	Bacterial Cytoskeleton	Rod shape-determining protein MreC	1	1
Cell Division and Cell Cycle	no subcategory	Bacterial Cytoskeleton	Rod shape-determining protein MreD	1	1
Cell Division and Cell Cycle	no subcategory	Bacterial Cytoskeleton	Rod shape-determining protein RodA	1	1
Cell Division and Cell Cycle	no subcategory	Bacterial Cytoskeleton	Septum formation protein Maf	1	1
Cell Division and Cell Cycle	no subcategory	Bacterial Cytoskeleton	Septum site-determining protein MinC	1	1
Cell Division and Cell Cycle	no subcategory	Bacterial Cytoskeleton	Septum site-determining protein MinD	1	1
Cell Division and Cell Cycle	no subcategory	Bacterial Cytoskeleton	Z-ring-associated protein ZapA	1	1
Cell Division and Cell Cycle	no subcategory	Intracellular septation in Enterobacteria	Acyl-CoA thioesterase YciA, involved in membrane biogenesis	1	1
Cell Division and Cell Cycle	no subcategory	Intracellular septation in Enterobacteria	Intracellular septation protein IspA	1	1
Cell Division and Cell Cycle	no subcategory	Macromolecular synthesis operon	Carbamoyl-phosphate synthase large chain (EC 6.3.5.5)	1	1
Cell Division and Cell Cycle	no subcategory	Macromolecular synthesis operon	Carbamoyl-phosphate synthase small chain (EC 6.3.5.5)	1	1
Cell Division and Cell Cycle	no subcategory	Macromolecular synthesis operon	DNA primase (EC 2.7.7.-)	1	1
Cell Division and Cell Cycle	no subcategory	Macromolecular synthesis operon	RNA polymerase sigma factor RpoD	1	1
Cell Division and Cell Cycle	no subcategory	Macromolecular synthesis operon	SSU ribosomal protein S21p	1	1
Cell Division and Cell Cycle	no subcategory	Macromolecular synthesis operon	Transamidase GatB domain protein	1	1
Cell Division and Cell Cycle	no subcategory	Macromolecular synthesis operon	TsaD/Kae1/Qri7 protein, required for threonylcarbamoyladenosine t(6)A37 formation in tRNA	1	1
Cell Division and Cell Cycle	no subcategory	YgjD and YeaZ	TsaB protein, required for threonylcarbamoyladenosine (t(6)A) formation in tRNA	1	1
Cell Division and Cell Cycle	no subcategory	YgjD and YeaZ	TsaD/Kae1/Qri7 protein, required for threonylcarbamoyladenosine t(6)A37 formation in tRNA	1	1
Cell Wall and Capsule	Capsular and extracellular polysacchrides	Capsular Polysaccharides Biosynthesis and Assembly	Low molecular weight protein-tyrosine-phosphatase Wzb (EC 3.1.3.48)	1	1
Cell Wall and Capsule	Capsular and extracellular polysacchrides	Capsular Polysaccharides Biosynthesis and Assembly	Oxidoreductase, short-chain dehydrogenase/reductase family (EC 1.1.1.-)	1	1
Cell Wall and Capsule	Capsular and extracellular polysacchrides	Capsular Polysaccharides Biosynthesis and Assembly	Polysaccharide export lipoprotein Wza	1	1
Cell Wall and Capsule	Capsular and extracellular polysacchrides	Capsular Polysaccharides Biosynthesis and Assembly	Tyrosine-protein kinase Wzc (EC 2.7.10.2)	1	1
Cell Wall and Capsule	Capsular and extracellular polysacchrides	Rhamnose containing glycans	Glucose-1-phosphate thymidylyltransferase (EC 2.7.7.24)	1	1
Cell Wall and Capsule	Capsular and extracellular polysacchrides	Rhamnose containing glycans	UDP-glucose 4-epimerase (EC 5.1.3.2)	1	1
Cell Wall and Capsule	Capsular and extracellular polysacchrides	Rhamnose containing glycans	dTDP-glucose 4,6-dehydratase (EC 4.2.1.46)	1	1
Cell Wall and Capsule	Capsular and extracellular polysacchrides	dTDP-rhamnose synthesis	Glucose-1-phosphate thymidylyltransferase (EC 2.7.7.24)	1	1
Cell Wall and Capsule	Capsular and extracellular polysacchrides	dTDP-rhamnose synthesis	dTDP-glucose 4,6-dehydratase (EC 4.2.1.46)	1	1
Cell Wall and Capsule	Capsular and extracellular polysacchrides	CMP-N-acetylneuraminate Biosynthesis	N-Acetylneuraminate cytidylyltransferase (EC 2.7.7.43)	1	0
Cell Wall and Capsule	Capsular and extracellular polysacchrides	CMP-N-acetylneuraminate Biosynthesis	N-acetylneuraminate synthase (EC 2.5.1.56)	1	0
Cell Wall and Capsule	Capsular and extracellular polysacchrides	CMP-N-acetylneuraminate Biosynthesis	UDP-N-acetylglucosamine 2-epimerase (EC 5.1.3.14)	1	0
Cell Wall and Capsule	Capsular and extracellular polysacchrides	dTDP-rhamnose synthesis	Glucose-1-phosphate cytidylyltransferase (EC 2.7.7.33)	1	0
Cell Wall and Capsule	Capsular and extracellular polysacchrides	Capsular Polysaccharides Biosynthesis and Assembly	Putative capsular polysaccharide transport protein YegH	0	1
Cell Wall and Capsule	Capsular and extracellular polysacchrides	Rhamnose containing glycans	putative glycosyltransferase - possibly involved in cell wall localization and side chain formation of rhamnose-glucose polysaccharide	0	1
Cell Wall and Capsule	Gram-Negative cell wall components	Lipopolysaccharide assembly	LPS-assembly lipoprotein RlpB precursor (Rare lipoprotein B)	1	1
Cell Wall and Capsule	Gram-Negative cell wall components	Lipopolysaccharide assembly	Lipopolysaccharide ABC transporter, ATP-binding protein LptB	1	1
Cell Wall and Capsule	Gram-Negative cell wall components	Lipopolysaccharide assembly	Lipoprotein releasing system ATP-binding protein LolD	1	1
Cell Wall and Capsule	Gram-Negative cell wall components	Lipopolysaccharide assembly	LptA, protein essential for LPS transport across the periplasm	1	1
Cell Wall and Capsule	Gram-Negative cell wall components	Lipopolysaccharide assembly	Outer membrane lipoprotein SmpA, a component of the essential YaeT outer-membrane protein assembly complex	1	1
Cell Wall and Capsule	Gram-Negative cell wall components	Lipopolysaccharide assembly	Outer membrane lipoprotein carrier protein LolA	1	1
Cell Wall and Capsule	Gram-Negative cell wall components	Lipopolysaccharide assembly	Outer membrane protein H precursor	1	1
Cell Wall and Capsule	Gram-Negative cell wall components	Lipopolysaccharide assembly	Outer membrane protein Imp, required for envelope biogenesis	1	1
Cell Wall and Capsule	Gram-Negative cell wall components	Lipopolysaccharide assembly	Outer membrane protein YfgL, lipoprotein component of the protein assembly complex (forms a complex with YaeT, YfiO, and NlpB)	1	1
Cell Wall and Capsule	Gram-Negative cell wall components	Lipopolysaccharide assembly	Outer membrane protein assembly factor YaeT precursor	1	1
Cell Wall and Capsule	Gram-Negative cell wall components	Lipopolysaccharide assembly	Probable component of the lipoprotein assembly complex (forms a complex with YaeT, YfgL, and NlpB)	1	1
Cell Wall and Capsule	Gram-Negative cell wall components	Lipopolysaccharide assembly	Survival protein SurA precursor (Peptidyl-prolyl cis-trans isomerase SurA) (EC 5.2.1.8)	1	1
Cell Wall and Capsule	Gram-Negative cell wall components	Lipopolysaccharide assembly	Uncharacterized ABC transporter, ATP-binding protein YrbF	1	1
Cell Wall and Capsule	Gram-Negative cell wall components	Lipopolysaccharide assembly	Uncharacterized ABC transporter, auxiliary component YrbC	1	1
Cell Wall and Capsule	Gram-Negative cell wall components	Lipopolysaccharide assembly	Uncharacterized ABC transporter, periplasmic component YrbD	1	1
Cell Wall and Capsule	Gram-Negative cell wall components	Lipopolysaccharide assembly	Uncharacterized ABC transporter, permease component YrbE	1	1
Cell Wall and Capsule	Gram-Negative cell wall components	Lipoprotein sorting system	Lipoprotein releasing system ATP-binding protein LolD	1	1
Cell Wall and Capsule	Gram-Negative cell wall components	Lipoprotein sorting system	Outer membrane lipoprotein carrier protein LolA	1	1
Cell Wall and Capsule	Gram-Negative cell wall components	Peptidoglycan lipid II flippase	Proposed peptidoglycan lipid II flippase MurJ	1	1
Cell Wall and Capsule	Gram-Negative cell wall components	Lipopolysaccharide assembly	Lipoprotein releasing system transmembrane protein LolC	1	0
Cell Wall and Capsule	Gram-Negative cell wall components	Lipopolysaccharide assembly	Lipoprotein releasing system transmembrane protein LolE	0	1
Cell Wall and Capsule	no subcategory	Murein Hydrolases	Beta N-acetyl-glucosaminidase (EC 3.2.1.52)	1	1
Cell Wall and Capsule	no subcategory	Murein Hydrolases	D-alanyl-D-alanine carboxypeptidase (EC 3.4.16.4)	1	1
Cell Wall and Capsule	no subcategory	Murein Hydrolases	Membrane-bound lytic murein transglycosylase B precursor (EC 3.2.1.-)	1	1
Cell Wall and Capsule	no subcategory	Murein Hydrolases	Membrane-bound lytic murein transglycosylase D precursor (EC 3.2.1.-)	1	1
Cell Wall and Capsule	no subcategory	Murein Hydrolases	Soluble lytic murein transglycosylase precursor (EC 3.2.1.-)	1	1
Cell Wall and Capsule	no subcategory	Recycling of Peptidoglycan Amino Acids	AmpG permease	1	1
Cell Wall and Capsule	no subcategory	Recycling of Peptidoglycan Amino Acids	N-acetylmuramoyl-L-alanine amidase (EC 3.5.1.28) AmpD	1	1
Cell Wall and Capsule	no subcategory	Recycling of Peptidoglycan Amino Acids	UDP-N-acetylmuramate:L-alanyl-gamma-D-glutamyl-meso-diaminopimelate ligase (EC 6.3.2.-)	1	1
Cell Wall and Capsule	no subcategory	Recycling of Peptidoglycan Amino Sugars	Anhydro-N-acetylmuramic acid kinase (EC 2.7.1.-)	1	1
Cell Wall and Capsule	no subcategory	Recycling of Peptidoglycan Amino Sugars	Beta N-acetyl-glucosaminidase (EC 3.2.1.52)	1	1
Cell Wall and Capsule	no subcategory	UDP-N-acetylmuramate from Fructose-6-phosphate Biosynthesis	Glucosamine--fructose-6-phosphate aminotransferase [isomerizing] (EC 2.6.1.16)	1	1
Cell Wall and Capsule	no subcategory	UDP-N-acetylmuramate from Fructose-6-phosphate Biosynthesis	Glucosamine-1-phosphate N-acetyltransferase (EC 2.3.1.157)	1	1
Cell Wall and Capsule	no subcategory	UDP-N-acetylmuramate from Fructose-6-phosphate Biosynthesis	N-acetylglucosamine-1-phosphate uridyltransferase (EC 2.7.7.23)	1	1
Cell Wall and Capsule	no subcategory	UDP-N-acetylmuramate from Fructose-6-phosphate Biosynthesis	Phosphoglucosamine mutase (EC 5.4.2.10)	1	1
Cell Wall and Capsule	no subcategory	UDP-N-acetylmuramate from Fructose-6-phosphate Biosynthesis	UDP-N-acetylenolpyruvoylglucosamine reductase (EC 1.1.1.158)	1	1
Cell Wall and Capsule	no subcategory	UDP-N-acetylmuramate from Fructose-6-phosphate Biosynthesis	UDP-N-acetylglucosamine 1-carboxyvinyltransferase (EC 2.5.1.7)	1	1
Cell Wall and Capsule	no subcategory	YjeE	NAD(P)HX dehydratase	1	1
Cell Wall and Capsule	no subcategory	YjeE	NAD(P)HX epimerase	1	1
Cell Wall and Capsule	no subcategory	YjeE	TsaB protein, required for threonylcarbamoyladenosine (t(6)A) formation in tRNA	1	1
Cell Wall and Capsule	no subcategory	YjeE	TsaE protein, required for threonylcarbamoyladenosine t(6)A37 formation in tRNA	1	1
Cell Wall and Capsule	no subcategory	Peptidoglycan Biosynthesis	Murein-DD-endopeptidase (EC 3.4.99.-)	0	1
Cell Wall and Capsule	no subcategory	Peptidoglycan Biosynthesis	UDP-N-acetylmuramoylalanine--D-glutamate ligase (EC 6.3.2.9)	0	1
Clustering-based subsystems	2 proteases and a MoxR	CBSS-1140.3.peg.2017	FIG001454: Transglutaminase-like enzymes, putative cysteine proteases	1	1
Clustering-based subsystems	2 proteases and a MoxR	CBSS-1140.3.peg.2017	FIG002343: hypothetical protein	1	1
Clustering-based subsystems	2 proteases and a MoxR	CBSS-1140.3.peg.2017	FIG022979: MoxR-like ATPases	1	1
Clustering-based subsystems	A cluster perhaps related to purine metabolism	CBSS-354.1.peg.876	Adenylosuccinate lyase (EC 4.3.2.2)	1	1
Clustering-based subsystems	A cluster perhaps related to purine metabolism	CBSS-354.1.peg.876	FIG002903: a protein of unknown function perhaps involved in purine metabolism	1	1
Clustering-based subsystems	A cluster perhaps related to purine metabolism	CBSS-354.1.peg.876	Nudix-like NDP and NTP phosphohydrolase YmfB	1	1
Clustering-based subsystems	A cluster perhaps related to purine metabolism	CBSS-354.1.peg.876	tRNA (5-methylaminomethyl-2-thiouridylate)-methyltransferase (EC 2.1.1.61)	1	1
Clustering-based subsystems	Cell Division	Bacterial cell division cluster	Cell division topological specificity factor MinE	1	1
Clustering-based subsystems	Cell Division	Bacterial cell division cluster	DNA repair protein RadC	1	1
Clustering-based subsystems	Cell Division	Bacterial cell division cluster	Rod shape-determining protein MreB	1	1
Clustering-based subsystems	Cell Division	Bacterial cell division cluster	Rod shape-determining protein MreC	1	1
Clustering-based subsystems	Cell Division	Bacterial cell division cluster	Rod shape-determining protein MreD	1	1
Clustering-based subsystems	Cell Division	Bacterial cell division cluster	Rod shape-determining protein RodA	1	1
Clustering-based subsystems	Cell Division	Bacterial cell division cluster	Septum formation protein Maf	1	1
Clustering-based subsystems	Cell Division	Bacterial cell division cluster	Septum site-determining protein MinC	1	1
Clustering-based subsystems	Cell Division	Bacterial cell division cluster	Septum site-determining protein MinD	1	1
Clustering-based subsystems	Cell Division	Cell Division Subsystem including YidCD	Chromosomal replication initiator protein DnaA	1	1
Clustering-based subsystems	Cell Division	Cell Division Subsystem including YidCD	Chromosome (plasmid) partitioning protein ParA	1	1
Clustering-based subsystems	Cell Division	Cell Division Subsystem including YidCD	Chromosome (plasmid) partitioning protein ParB	1	1
Clustering-based subsystems	Cell Division	Cell Division Subsystem including YidCD	DNA gyrase subunit A (EC 5.99.1.3)	1	1
Clustering-based subsystems	Cell Division	Cell Division Subsystem including YidCD	DNA gyrase subunit B (EC 5.99.1.3)	1	1
Clustering-based subsystems	Cell Division	Cell Division Subsystem including YidCD	DNA polymerase III beta subunit (EC 2.7.7.7)	1	1
Clustering-based subsystems	Cell Division	Cell Division Subsystem including YidCD	DNA recombination and repair protein RecF	1	1
Clustering-based subsystems	Cell Division	Cell Division Subsystem including YidCD	GTPase and tRNA-U34 5-formylation enzyme TrmE	1	1
Clustering-based subsystems	Cell Division	Cell Division Subsystem including YidCD	Inner membrane protein translocase component YidC, long form	1	1
Clustering-based subsystems	Cell Division	Cell Division Subsystem including YidCD	LSU ribosomal protein L34p	1	1
Clustering-based subsystems	Cell Division	Cell Division Subsystem including YidCD	Protein YidD	1	1
Clustering-based subsystems	Cell Division	Cell Division Subsystem including YidCD	Ribonuclease P protein component (EC 3.1.26.5)	1	1
Clustering-based subsystems	Cell Division	Cell Division Subsystem including YidCD	rRNA small subunit 7-methylguanosine (m7G) methyltransferase GidB	1	1
Clustering-based subsystems	Cell Division	Cell Division Subsystem including YidCD	tRNA uridine 5-carboxymethylaminomethyl modification enzyme GidA	1	1
Clustering-based subsystems	Cell Division	Septum site-determining cluster Min	Cell division topological specificity factor MinE	1	1
Clustering-based subsystems	Cell Division	Septum site-determining cluster Min	Septum site-determining protein MinC	1	1
Clustering-based subsystems	Cell Division	Septum site-determining cluster Min	Septum site-determining protein MinD	1	1
Clustering-based subsystems	Cell Division	cell division cluster containing FtsQ	Cell division protein FtsA	1	1
Clustering-based subsystems	Cell Division	cell division cluster containing FtsQ	Cell division protein FtsQ	1	1
Clustering-based subsystems	Cell Division	cell division cluster containing FtsQ	Cell division protein FtsZ (EC 3.4.24.-)	1	1
Clustering-based subsystems	Cell Division	cell division cluster containing FtsQ	D-alanine--D-alanine ligase (EC 6.3.2.4)	1	1
Clustering-based subsystems	Cell Division	cell division cluster containing FtsQ	UDP-N-acetylmuramate--alanine ligase (EC 6.3.2.8)	1	1
Clustering-based subsystems	Cell Division	cell division core of larger cluster	Cell division protein FtsA	1	1
Clustering-based subsystems	Cell Division	cell division core of larger cluster	Cell division protein FtsQ	1	1
Clustering-based subsystems	Cell Division	cell division core of larger cluster	Cell division protein FtsZ (EC 3.4.24.-)	1	1
Clustering-based subsystems	Cell Division	cell division core of larger cluster	UDP-N-acetylglucosamine--N-acetylmuramyl-(pentapeptide) pyrophosphoryl-undecaprenol N-acetylglucosamine transferase (EC 2.4.1.227)	1	1
Clustering-based subsystems	Central carbohydrate metabolism	Glyoxylate bypass cluster	Isocitrate lyase (EC 4.1.3.1)	1	1
Clustering-based subsystems	Central carbohydrate metabolism	Glyoxylate bypass cluster	Malate synthase G (EC 2.3.3.9)	1	1
Clustering-based subsystems	Cofactors	Riboflavin synthesis cluster	3,4-dihydroxy-2-butanone 4-phosphate synthase (EC 4.1.99.12)	1	1
Clustering-based subsystems	Cofactors	Riboflavin synthesis cluster	6,7-dimethyl-8-ribityllumazine synthase (EC 2.5.1.78)	1	1
Clustering-based subsystems	Cofactors	Riboflavin synthesis cluster	ATP phosphoribosyltransferase (EC 2.4.2.17)	1	1
Clustering-based subsystems	Cofactors	Riboflavin synthesis cluster	Diacylglycerol kinase (EC 2.7.1.107)	1	1
Clustering-based subsystems	Cofactors	Riboflavin synthesis cluster	GTP cyclohydrolase II (EC 3.5.4.25)	1	1
Clustering-based subsystems	Cofactors	Riboflavin synthesis cluster	NADH dehydrogenase (EC 1.6.99.3)	1	1
Clustering-based subsystems	Cofactors	Riboflavin synthesis cluster	Orotidine 5&#39;-phosphate decarboxylase (EC 4.1.1.23)	1	1
Clustering-based subsystems	Cofactors	Riboflavin synthesis cluster	Phosphatidylglycerophosphatase A (EC 3.1.3.27)	1	1
Clustering-based subsystems	Cofactors	Riboflavin synthesis cluster	Phosphoribosyl-ATP pyrophosphatase (EC 3.6.1.31)	1	1
Clustering-based subsystems	Cofactors	Riboflavin synthesis cluster	Ribulose-phosphate 3-epimerase (EC 5.1.3.1)	1	1
Clustering-based subsystems	Cofactors	Riboflavin synthesis cluster	Thiamine-monophosphate kinase (EC 2.7.4.16)	1	1
Clustering-based subsystems	Cofactors	Riboflavin synthesis cluster	Transcription termination protein NusB	1	1
Clustering-based subsystems	Cytochrome biogenesis	CBSS-196164.1.peg.461	Glutamate-1-semialdehyde aminotransferase (EC 5.4.3.8)	1	1
Clustering-based subsystems	DNA metabolism	Rad50-Mre11 DNA repair cluster	Exonuclease SbcC	1	1
Clustering-based subsystems	DNA metabolism	Rad50-Mre11 DNA repair cluster	Exonuclease SbcD	1	1
Clustering-based subsystems	DNA polymerase III epsilon cluster	CBSS-342610.3.peg.1536	DNA polymerase III epsilon subunit (EC 2.7.7.7)	1	1
Clustering-based subsystems	DNA polymerase III epsilon cluster	CBSS-342610.3.peg.1536	Hydroxyacylglutathione hydrolase (EC 3.1.2.6)	1	1
Clustering-based subsystems	DNA polymerase III epsilon cluster	CBSS-342610.3.peg.1536	Membrane-bound lytic murein transglycosylase D precursor (EC 3.2.1.-)	1	1
Clustering-based subsystems	DNA polymerase III epsilon cluster	CBSS-342610.3.peg.1536	Ribonuclease HI (EC 3.1.26.4)	1	1
Clustering-based subsystems	Drug resistance or antibiotic biosynthesis related cluster	CBSS-1085.1.peg.1363	Antibiotic biosynthesis monooxygenase	1	0
Clustering-based subsystems	Fatty acid metabolic cluster	CBSS-246196.1.peg.364	3-ketoacyl-CoA thiolase (EC 2.3.1.16)	1	1
Clustering-based subsystems	Fatty acid metabolic cluster	CBSS-246196.1.peg.364	3-oxoacyl-[acyl-carrier protein] reductase (EC 1.1.1.100)	1	1
Clustering-based subsystems	Fatty acid metabolic cluster	CBSS-246196.1.peg.364	Acyl dehydratase	1	1
Clustering-based subsystems	Isoprenoid/cell wall biosynthesis: PREDICTED UNDECAPRENYL DIPHOSPHATE PHOSPHATASE	CBSS-83331.1.peg.3039	1-deoxy-D-xylulose 5-phosphate reductoisomerase (EC 1.1.1.267)	1	1
Clustering-based subsystems	Isoprenoid/cell wall biosynthesis: PREDICTED UNDECAPRENYL DIPHOSPHATE PHOSPHATASE	CBSS-83331.1.peg.3039	1-hydroxy-2-methyl-2-(E)-butenyl 4-diphosphate synthase (EC 1.17.7.1)	1	1
Clustering-based subsystems	Isoprenoid/cell wall biosynthesis: PREDICTED UNDECAPRENYL DIPHOSPHATE PHOSPHATASE	CBSS-83331.1.peg.3039	Cell division protein FtsI [Peptidoglycan synthetase] (EC 2.4.1.129)	1	1
Clustering-based subsystems	Isoprenoid/cell wall biosynthesis: PREDICTED UNDECAPRENYL DIPHOSPHATE PHOSPHATASE	CBSS-83331.1.peg.3039	Undecaprenyl diphosphate synthase (EC 2.5.1.31)	1	1
Clustering-based subsystems	May be related to ADP-phosphoribose and NAD-dependent acetylation	CBSS-216591.1.peg.168	ADP-ribose pyrophosphatase (EC 3.6.1.13)	0	1
Clustering-based subsystems	Permease proteins, subunit of DNA pol, and the Val-tRNA synthetase	CBSS-208964.1.peg.3826	DNA polymerase III chi subunit (EC 2.7.7.7)	0	1
Clustering-based subsystems	Permease proteins, subunit of DNA pol, and the Val-tRNA synthetase	CBSS-208964.1.peg.3826	FIG000906: Predicted Permease	0	1
Clustering-based subsystems	Permease proteins, subunit of DNA pol, and the Val-tRNA synthetase	CBSS-208964.1.peg.3826	FIG000988: Predicted permease	0	1
Clustering-based subsystems	Phosphate metabolism	PhoR-PhoB two-component regulatory system	Phosphate ABC transporter, periplasmic phosphate-binding protein PstS (TC 3.A.1.7.1)	1	1
Clustering-based subsystems	Phosphate metabolism	PhoR-PhoB two-component regulatory system	Phosphate regulon sensor protein PhoR (SphS) (EC 2.7.13.3)	1	1
Clustering-based subsystems	Phosphate metabolism	PhoR-PhoB two-component regulatory system	Phosphate regulon transcriptional regulatory protein PhoB (SphR)	1	1
Clustering-based subsystems	Probably GTP or GMP signaling related	CBSS-176299.4.peg.1292	DNA recombination and repair protein RecO	1	1
Clustering-based subsystems	Probably GTP or GMP signaling related	CBSS-176299.4.peg.1292	DNA-directed RNA polymerase omega subunit (EC 2.7.7.6)	1	1
Clustering-based subsystems	Probably GTP or GMP signaling related	CBSS-176299.4.peg.1292	GTP pyrophosphokinase (EC 2.7.6.5), (p)ppGpp synthetase I	1	1
Clustering-based subsystems	Probably GTP or GMP signaling related	CBSS-176299.4.peg.1292	GTP pyrophosphokinase (EC 2.7.6.5), (p)ppGpp synthetase II	1	1
Clustering-based subsystems	Probably GTP or GMP signaling related	CBSS-176299.4.peg.1292	GTP-binding protein Era	1	1
Clustering-based subsystems	Probably GTP or GMP signaling related	CBSS-176299.4.peg.1292	Guanosine-3&#39;,5&#39;-bis(diphosphate) 3&#39;-pyrophosphohydrolase (EC 3.1.7.2)	1	1
Clustering-based subsystems	Probably GTP or GMP signaling related	CBSS-176299.4.peg.1292	Ribonuclease III (EC 3.1.26.3)	1	1
Clustering-based subsystems	Probably GTP or GMP signaling related	CBSS-176299.4.peg.1292	Signal peptidase I (EC 3.4.21.89)	1	1
Clustering-based subsystems	Probably organic hydroperoxide resistance related hypothetical protein	CBSS-269482.1.peg.1294	Homoserine kinase (EC 2.7.1.39)	1	1
Clustering-based subsystems	Probably organic hydroperoxide resistance related hypothetical protein	CBSS-269482.1.peg.1294	Organic hydroperoxide resistance protein	1	1
Clustering-based subsystems	Probably organic hydroperoxide resistance related hypothetical protein	CBSS-269482.1.peg.1294	Organic hydroperoxide resistance transcriptional regulator	1	0
Clustering-based subsystems	Ribosome-related cluster	A Gammaproteobacteria Cluster Relating to Translation	2-Keto-3-deoxy-D-manno-octulosonate-8-phosphate synthase (EC 2.5.1.55)	1	1
Clustering-based subsystems	Ribosome-related cluster	A Gammaproteobacteria Cluster Relating to Translation	4-diphosphocytidyl-2-C-methyl-D-erythritol kinase (EC 2.7.1.148)	1	1
Clustering-based subsystems	Ribosome-related cluster	A Gammaproteobacteria Cluster Relating to Translation	Glutamyl-tRNA reductase (EC 1.2.1.70)	1	1
Clustering-based subsystems	Ribosome-related cluster	A Gammaproteobacteria Cluster Relating to Translation	Peptide chain release factor 1	1	1
Clustering-based subsystems	Ribosome-related cluster	A Gammaproteobacteria Cluster Relating to Translation	Protein-N(5)-glutamine methyltransferase PrmC, methylates polypeptide chain release factors RF1 and RF2	1	1
Clustering-based subsystems	Ribosome-related cluster	A Gammaproteobacteria Cluster Relating to Translation	Ribose-phosphate pyrophosphokinase (EC 2.7.6.1)	1	1
Clustering-based subsystems	Ribosome-related cluster	Ribosome post-transcriptional modification and chromosomal segregation cluster	1-acyl-sn-glycerol-3-phosphate acyltransferase (EC 2.3.1.51)	1	1
Clustering-based subsystems	Ribosome-related cluster	Ribosome post-transcriptional modification and chromosomal segregation cluster	CTP synthase (EC 6.3.4.2)	1	1
Clustering-based subsystems	Ribosome-related cluster	Ribosome post-transcriptional modification and chromosomal segregation cluster	Chromosome (plasmid) partitioning protein ParA	1	1
Clustering-based subsystems	Ribosome-related cluster	Ribosome post-transcriptional modification and chromosomal segregation cluster	Cytidylate kinase (EC 2.7.4.25)	1	1
Clustering-based subsystems	Ribosome-related cluster	Ribosome post-transcriptional modification and chromosomal segregation cluster	GTP-binding protein EngA	1	1
Clustering-based subsystems	Ribosome-related cluster	Ribosome post-transcriptional modification and chromosomal segregation cluster	Ribosomal large subunit pseudouridine synthase B (EC 4.2.1.70)	1	1
Clustering-based subsystems	Ribosome-related cluster	Ribosome post-transcriptional modification and chromosomal segregation cluster	Segregation and condensation protein A	1	1
Clustering-based subsystems	Ribosome-related cluster	Ribosome post-transcriptional modification and chromosomal segregation cluster	Segregation and condensation protein B	1	1
Clustering-based subsystems	Ribosome-related cluster	Ribosome post-transcriptional modification and chromosomal segregation cluster	UTP--glucose-1-phosphate uridylyltransferase (EC 2.7.7.9)	1	1
Clustering-based subsystems	Sulfatases and sulfatase modifying factor 1 (and a hypothetical)	Sulfatases and sulfatase modifying factor 1	Choline-sulfatase (EC 3.1.6.6)	1	1
Clustering-based subsystems	Sulfatases and sulfatase modifying factor 1 (and a hypothetical)	Sulfatases and sulfatase modifying factor 1	Sulfatase modifying factor 1 precursor (C-alpha-formyglycine- generating enzyme 1)	1	1
Clustering-based subsystems	TldD cluster	CBSS-354.1.peg.2917	Cytoplasmic axial filament protein CafA and Ribonuclease G (EC 3.1.4.-)	1	1
Clustering-based subsystems	TldD cluster	CBSS-354.1.peg.2917	FIG003879: Predicted amidohydrolase	1	1
Clustering-based subsystems	TldD cluster	CBSS-354.1.peg.2917	Rod shape-determining protein MreC	1	1
Clustering-based subsystems	TldD cluster	CBSS-354.1.peg.2917	Rod shape-determining protein MreD	1	1
Clustering-based subsystems	TldD cluster	CBSS-354.1.peg.2917	Septum formation protein Maf	1	1
Clustering-based subsystems	Translation	CBSS-243265.1.peg.198	Transcription accessory protein (S1 RNA-binding domain)	1	1
Clustering-based subsystems	Translation	CBSS-243265.1.peg.198	Transcription elongation factor GreB	1	1
Clustering-based subsystems	clustering of 2 heat shock proteins, phosphoenolpyruvate carboxykinase and a putative hydrolase	CBSS-584.1.peg.3382	33 kDa chaperonin (Heat shock protein 33) (HSP33)	1	1
Clustering-based subsystems	clustering of 2 heat shock proteins, phosphoenolpyruvate carboxykinase and a putative hydrolase	CBSS-584.1.peg.3382	FIG001957: putative hydrolase	1	1
Clustering-based subsystems	clustering of 2 heat shock proteins, phosphoenolpyruvate carboxykinase and a putative hydrolase	CBSS-584.1.peg.3382	Ribosome-associated heat shock protein implicated in the recycling of the 50S subunit (S4 paralog)	1	1
Clustering-based subsystems	no subcategory	A Hypothetical that Clusters with PEP Synthase	FIG137360: hypothetical protein	1	1
Clustering-based subsystems	no subcategory	A Hypothetical that Clusters with PEP Synthase	Phosphoenolpyruvate synthase (EC 2.7.9.2)	1	1
Clustering-based subsystems	no subcategory	Bacterial Cell Division	Cell division protein BolA	1	1
Clustering-based subsystems	no subcategory	Bacterial Cell Division	Cell division protein FtsA	1	1
Clustering-based subsystems	no subcategory	Bacterial Cell Division	Cell division protein FtsH (EC 3.4.24.-)	1	1
Clustering-based subsystems	no subcategory	Bacterial Cell Division	Cell division protein FtsI [Peptidoglycan synthetase] (EC 2.4.1.129)	1	1
Clustering-based subsystems	no subcategory	Bacterial Cell Division	Cell division protein FtsK	1	1
Clustering-based subsystems	no subcategory	Bacterial Cell Division	Cell division protein FtsL	1	1
Clustering-based subsystems	no subcategory	Bacterial Cell Division	Cell division protein FtsQ	1	1
Clustering-based subsystems	no subcategory	Bacterial Cell Division	Cell division protein FtsZ (EC 3.4.24.-)	1	1
Clustering-based subsystems	no subcategory	Bacterial Cell Division	Cell division topological specificity factor MinE	1	1
Clustering-based subsystems	no subcategory	Bacterial Cell Division	Cell division trigger factor (EC 5.2.1.8)	1	1
Clustering-based subsystems	no subcategory	Bacterial Cell Division	Chromosome (plasmid) partitioning protein ParA	1	1
Clustering-based subsystems	no subcategory	Bacterial Cell Division	Cytoplasmic axial filament protein CafA and Ribonuclease G (EC 3.1.4.-)	1	1
Clustering-based subsystems	no subcategory	Bacterial Cell Division	GTP-binding protein Era	1	1
Clustering-based subsystems	no subcategory	Bacterial Cell Division	Rod shape-determining protein MreB	1	1
Clustering-based subsystems	no subcategory	Bacterial Cell Division	Rod shape-determining protein MreC	1	1
Clustering-based subsystems	no subcategory	Bacterial Cell Division	Rod shape-determining protein MreD	1	1
Clustering-based subsystems	no subcategory	Bacterial Cell Division	Septum formation protein Maf	1	1
Clustering-based subsystems	no subcategory	Bacterial Cell Division	Septum site-determining protein MinC	1	1
Clustering-based subsystems	no subcategory	Bacterial Cell Division	Septum site-determining protein MinD	1	1
Clustering-based subsystems	no subcategory	Bacterial Cell Division	Signal recognition particle receptor protein FtsY (=alpha subunit) (TC 3.A.5.1.1)	1	1
Clustering-based subsystems	no subcategory	Bacterial Cell Division	rRNA small subunit methyltransferase H	1	1
Clustering-based subsystems	no subcategory	Bacterial RNA-metabolizing Zn-dependent hydrolases	Cell division protein FtsK	1	1
Clustering-based subsystems	no subcategory	Bacterial RNA-metabolizing Zn-dependent hydrolases	Cytochrome d ubiquinol oxidase subunit II (EC 1.10.3.-)	1	1
Clustering-based subsystems	no subcategory	Bacterial RNA-metabolizing Zn-dependent hydrolases	Ferric uptake regulation protein FUR	1	1
Clustering-based subsystems	no subcategory	Bacterial RNA-metabolizing Zn-dependent hydrolases	Peptide deformylase (EC 3.5.1.88)	1	1
Clustering-based subsystems	no subcategory	Bacterial RNA-metabolizing Zn-dependent hydrolases	Polyribonucleotide nucleotidyltransferase (EC 2.7.7.8)	1	1
Clustering-based subsystems	no subcategory	Bacterial RNA-metabolizing Zn-dependent hydrolases	Ribosomal-protein-S18p-alanine acetyltransferase (EC 2.3.1.-)	1	1
Clustering-based subsystems	no subcategory	Bacterial RNA-metabolizing Zn-dependent hydrolases	Trk system potassium uptake protein TrkA	1	1
Clustering-based subsystems	no subcategory	Bacterial RNA-metabolizing Zn-dependent hydrolases	TsaB protein, required for threonylcarbamoyladenosine (t(6)A) formation in tRNA	1	1
Clustering-based subsystems	no subcategory	Bacterial RNA-metabolizing Zn-dependent hydrolases	TsaD/Kae1/Qri7 protein, required for threonylcarbamoyladenosine t(6)A37 formation in tRNA	1	1
Clustering-based subsystems	no subcategory	Butyrate metabolism cluster	3-hydroxyacyl-CoA dehydrogenase (EC 1.1.1.35)	1	1
Clustering-based subsystems	no subcategory	Butyrate metabolism cluster	Acetyl-CoA acetyltransferase (EC 2.3.1.9)	1	1
Clustering-based subsystems	no subcategory	Butyrate metabolism cluster	Enoyl-CoA hydratase (EC 4.2.1.17)	1	1
Clustering-based subsystems	no subcategory	CBSS-1352.1.peg.856	Transcriptional regulator, PadR family	1	1
Clustering-based subsystems	no subcategory	CBSS-138119.3.peg.2719	Ribosome-binding factor A	1	1
Clustering-based subsystems	no subcategory	CBSS-138119.3.peg.2719	Translation initiation factor 2	1	1
Clustering-based subsystems	no subcategory	CBSS-138119.3.peg.2719	tRNA pseudouridine synthase B (EC 4.2.1.70)	1	1
Clustering-based subsystems	no subcategory	CBSS-160492.1.peg.550	21 kDa hemolysin precursor	1	1
Clustering-based subsystems	no subcategory	CBSS-160492.1.peg.550	LppC putative lipoprotein	1	1
Clustering-based subsystems	no subcategory	CBSS-160492.1.peg.550	rRNA small subunit methyltransferase I	1	1
Clustering-based subsystems	no subcategory	CBSS-176279.3.peg.868	GTP-binding protein Obg	1	1
Clustering-based subsystems	no subcategory	CBSS-176279.3.peg.868	LSU ribosomal protein L21p	1	1
Clustering-based subsystems	no subcategory	CBSS-176279.3.peg.868	LSU ribosomal protein L27p	1	1
Clustering-based subsystems	no subcategory	CBSS-176299.4.peg.1996A	Bis(5&#39;-nucleosyl)-tetraphosphatase (asymmetrical) (EC 3.6.1.17)	1	1
Clustering-based subsystems	no subcategory	CBSS-176299.4.peg.1996A	Glycerophosphoryl diester phosphodiesterase (EC 3.1.4.46)	1	1
Clustering-based subsystems	no subcategory	CBSS-208964.1.peg.3988	DNA polymerase III delta subunit (EC 2.7.7.7)	1	1
Clustering-based subsystems	no subcategory	CBSS-208964.1.peg.3988	LPS-assembly lipoprotein RlpB precursor (Rare lipoprotein B)	1	1
Clustering-based subsystems	no subcategory	CBSS-208964.1.peg.3988	Leucyl-tRNA synthetase (EC 6.1.1.4)	1	1
Clustering-based subsystems	no subcategory	CBSS-211586.1.peg.2832	Preprotein translocase subunit YajC (TC 3.A.5.1.1)	1	1
Clustering-based subsystems	no subcategory	CBSS-211586.1.peg.2832	Protein-export membrane protein SecD (TC 3.A.5.1.1)	1	1
Clustering-based subsystems	no subcategory	CBSS-211586.1.peg.2832	Protein-export membrane protein SecF (TC 3.A.5.1.1)	1	1
Clustering-based subsystems	no subcategory	CBSS-211586.1.peg.2832	S-adenosylmethionine:tRNA ribosyltransferase-isomerase (EC 5.-.-.-)	1	1
Clustering-based subsystems	no subcategory	CBSS-211586.1.peg.2832	tRNA-guanine transglycosylase (EC 2.4.2.29)	1	1
Clustering-based subsystems	no subcategory	CBSS-211586.9.peg.2729	Acyl-CoA thioesterase YciA, involved in membrane biogenesis	1	1
Clustering-based subsystems	no subcategory	CBSS-211586.9.peg.2729	Intracellular septation protein IspA	1	1
Clustering-based subsystems	no subcategory	CBSS-211586.9.peg.2729	YciL protein	1	1
Clustering-based subsystems	no subcategory	CBSS-216600.3.peg.802	Peptide chain release factor 1	1	1
Clustering-based subsystems	no subcategory	CBSS-216600.3.peg.802	Protein-N(5)-glutamine methyltransferase PrmC, methylates polypeptide chain release factors RF1 and RF2	1	1
Clustering-based subsystems	no subcategory	CBSS-228410.1.peg.134	DNA polymerase III epsilon subunit (EC 2.7.7.7)	1	1
Clustering-based subsystems	no subcategory	CBSS-228410.1.peg.134	Hydroxyacylglutathione hydrolase (EC 3.1.2.6)	1	1
Clustering-based subsystems	no subcategory	CBSS-228410.1.peg.134	Membrane-bound lytic murein transglycosylase D precursor (EC 3.2.1.-)	1	1
Clustering-based subsystems	no subcategory	CBSS-228410.1.peg.134	Ribonuclease HI (EC 3.1.26.4)	1	1
Clustering-based subsystems	no subcategory	CBSS-266117.6.peg.1260	Phosphopantetheine adenylyltransferase (EC 2.7.7.3)	1	1
Clustering-based subsystems	no subcategory	CBSS-272943.3.peg.1367	DNA topoisomerase I (EC 5.99.1.2)	1	1
Clustering-based subsystems	no subcategory	CBSS-272943.3.peg.1367	Rossmann fold nucleotide-binding protein Smf possibly involved in DNA uptake	1	1
Clustering-based subsystems	no subcategory	CBSS-290633.1.peg.1906	GTP-binding protein EngA	1	1
Clustering-based subsystems	no subcategory	CBSS-290633.1.peg.1906	Mlr7403 protein	1	1
Clustering-based subsystems	no subcategory	CBSS-290633.1.peg.1906	Outer membrane protein YfgL, lipoprotein component of the protein assembly complex (forms a complex with YaeT, YfiO, and NlpB)	1	1
Clustering-based subsystems	no subcategory	CBSS-296591.1.peg.2330	Alpha-1,3-N-acetylgalactosamine transferase PglA (EC 2.4.1.-)	1	1
Clustering-based subsystems	no subcategory	CBSS-296591.1.peg.2330	Lipid carrier : UDP-N-acetylgalactosaminyltransferase (EC 2.4.1.-)	1	1
Clustering-based subsystems	no subcategory	CBSS-296591.1.peg.2330	Nucleoside-diphosphate-sugar epimerases	1	1
Clustering-based subsystems	no subcategory	CBSS-296591.1.peg.2330	UDP-N-acetylglucosamine 4,6-dehydratase (EC 4.2.1.-)	1	1
Clustering-based subsystems	no subcategory	CBSS-296591.1.peg.2330	UDP-glucose 4-epimerase (EC 5.1.3.2)	1	1
Clustering-based subsystems	no subcategory	CBSS-296591.1.peg.2330	dTDP-glucose 4,6-dehydratase (EC 4.2.1.46)	1	1
Clustering-based subsystems	no subcategory	CBSS-312309.3.peg.1965	Methionine aminopeptidase (EC 3.4.11.18)	1	1
Clustering-based subsystems	no subcategory	CBSS-312309.3.peg.1965	SSU ribosomal protein S2p (SAe)	1	1
Clustering-based subsystems	no subcategory	CBSS-312309.3.peg.1965	Translation elongation factor Ts	1	1
Clustering-based subsystems	no subcategory	CBSS-312309.3.peg.1965	Uridine monophosphate kinase (EC 2.7.4.22)	1	1
Clustering-based subsystems	no subcategory	CBSS-312309.3.peg.1965	[Protein-PII] uridylyltransferase (EC 2.7.7.59)	1	1
Clustering-based subsystems	no subcategory	CBSS-314276.3.peg.1499	COG0613, Predicted metal-dependent phosphoesterases (PHP family)	1	1
Clustering-based subsystems	no subcategory	CBSS-314276.3.peg.1499	Hypothetical YciO protein, TsaC/YrdC paralog	1	1
Clustering-based subsystems	no subcategory	CBSS-314276.3.peg.1499	Ribosomal large subunit pseudouridine synthase B (EC 4.2.1.70)	1	1
Clustering-based subsystems	no subcategory	CBSS-314276.3.peg.1499	Segregation and condensation protein A	1	1
Clustering-based subsystems	no subcategory	CBSS-314276.3.peg.1499	Segregation and condensation protein B	1	1
Clustering-based subsystems	no subcategory	CBSS-316057.3.peg.3521	Glutamate-ammonia-ligase adenylyltransferase (EC 2.7.7.42)	1	1
Clustering-based subsystems	no subcategory	CBSS-316057.3.peg.3521	Thiol peroxidase, Bcp-type (EC 1.11.1.15)	1	1
Clustering-based subsystems	no subcategory	CBSS-316057.3.peg.563	Heme O synthase, protoheme IX farnesyltransferase (EC 2.5.1.-) COX10-CtaB	1	1
Clustering-based subsystems	no subcategory	CBSS-331978.3.peg.2915	Preprotein translocase subunit SecG (TC 3.A.5.1.1)	1	1
Clustering-based subsystems	no subcategory	CBSS-331978.3.peg.2915	Triosephosphate isomerase (EC 5.3.1.1)	1	1
Clustering-based subsystems	no subcategory	CBSS-349161.4.peg.2417	DNA primase (EC 2.7.7.-)	1	1
Clustering-based subsystems	no subcategory	CBSS-349161.4.peg.2417	RNA polymerase sigma factor RpoD	1	1
Clustering-based subsystems	no subcategory	CBSS-364106.7.peg.3204	Adenosine (5&#39;)-pentaphospho-(5&#39;&#39;)-adenosine pyrophosphohydrolase (EC 3.6.1.-)	1	1
Clustering-based subsystems	no subcategory	CBSS-498211.3.peg.1415	1-hydroxy-2-methyl-2-(E)-butenyl 4-diphosphate synthase (EC 1.17.7.1)	1	1
Clustering-based subsystems	no subcategory	CBSS-498211.3.peg.1415	FIG021952: putative membrane protein	1	1
Clustering-based subsystems	no subcategory	CBSS-498211.3.peg.1415	GTP-binding protein EngA	1	1
Clustering-based subsystems	no subcategory	CBSS-498211.3.peg.1415	Histidyl-tRNA synthetase (EC 6.1.1.21)	1	1
Clustering-based subsystems	no subcategory	CBSS-498211.3.peg.1415	Mlr7403 protein	1	1
Clustering-based subsystems	no subcategory	CBSS-498211.3.peg.1415	Nucleoside diphosphate kinase (EC 2.7.4.6)	1	1
Clustering-based subsystems	no subcategory	CBSS-498211.3.peg.1415	Outer membrane protein YfgL, lipoprotein component of the protein assembly complex (forms a complex with YaeT, YfiO, and NlpB)	1	1
Clustering-based subsystems	no subcategory	CBSS-498211.3.peg.1415	Ribosomal RNA large subunit methyltransferase N (EC 2.1.1.-)	1	1
Clustering-based subsystems	no subcategory	CBSS-498211.3.peg.1415	Type IV pilus biogenesis protein PilF	1	1
Clustering-based subsystems	no subcategory	CBSS-56780.10.peg.1536	Magnesium and cobalt efflux protein CorC	1	1
Clustering-based subsystems	no subcategory	CBSS-56780.10.peg.1536	Metal-dependent hydrolase YbeY, involved in rRNA and/or ribosome maturation and assembly	1	1
Clustering-based subsystems	no subcategory	CBSS-56780.10.peg.1536	Phosphate starvation-inducible protein PhoH, predicted ATPase	1	1
Clustering-based subsystems	no subcategory	CBSS-630.2.peg.3360	Hypothetical protein YggS, proline synthase co-transcribed bacterial homolog PROSC	1	1
Clustering-based subsystems	no subcategory	CBSS-630.2.peg.3360	Integral membrane protein YggT, involved in response to extracytoplasmic stress (osmotic shock)	1	1
Clustering-based subsystems	no subcategory	CBSS-630.2.peg.3360	Pyrroline-5-carboxylate reductase (EC 1.5.1.2)	1	1
Clustering-based subsystems	no subcategory	CBSS-630.2.peg.3360	Radical SAM family enzyme, similar to coproporphyrinogen III oxidase, oxygen-independent, clustered with nucleoside-triphosphatase RdgB	1	1
Clustering-based subsystems	no subcategory	CBSS-87626.3.peg.3639	2-octaprenyl-3-methyl-6-methoxy-1,4-benzoquinol hydroxylase (EC 1.14.13.-)	1	1
Clustering-based subsystems	no subcategory	CBSS-87626.3.peg.3639	2-octaprenyl-6-methoxyphenol hydroxylase (EC 1.14.13.-)	1	1
Clustering-based subsystems	no subcategory	CBSS-87626.3.peg.3639	FIG001590: Putative conserved exported protein precursor	1	1
Clustering-based subsystems	no subcategory	CBSS-87626.3.peg.3639	Xaa-Pro aminopeptidase (EC 3.4.11.9)	1	1
Clustering-based subsystems	no subcategory	CTP synthase (EC 6.3.4.2) cluster	CTP synthase (EC 6.3.4.2)	1	1
Clustering-based subsystems	no subcategory	CTP synthase (EC 6.3.4.2) cluster	Inner membrane protein translocase component YidC, long form	1	1
Clustering-based subsystems	no subcategory	Cell division-ribosomal stress proteins cluster	Cell division protein FtsH (EC 3.4.24.-)	1	1
Clustering-based subsystems	no subcategory	Cell division-ribosomal stress proteins cluster	Hypoxanthine-guanine phosphoribosyltransferase (EC 2.4.2.8)	1	1
Clustering-based subsystems	no subcategory	Cell division-ribosomal stress proteins cluster	Peptidyl-tRNA hydrolase (EC 3.1.1.29)	1	1
Clustering-based subsystems	no subcategory	Cell division-ribosomal stress proteins cluster	Ribosome-associated heat shock protein implicated in the recycling of the 50S subunit (S4 paralog)	1	1
Clustering-based subsystems	no subcategory	Cell division-ribosomal stress proteins cluster	SSU ribosomal protein S1p	1	1
Clustering-based subsystems	no subcategory	Cell division-ribosomal stress proteins cluster	Transcription accessory protein (S1 RNA-binding domain)	1	1
Clustering-based subsystems	no subcategory	Cell division-ribosomal stress proteins cluster	Transcription-repair coupling factor	1	1
Clustering-based subsystems	no subcategory	Cell division-ribosomal stress proteins cluster	tRNA(Ile)-lysidine synthetase (EC 6.3.4.19)	1	1
Clustering-based subsystems	no subcategory	Choline uptake and conversion to betaine clusters	Betaine aldehyde dehydrogenase (EC 1.2.1.8)	1	1
Clustering-based subsystems	no subcategory	Choline uptake and conversion to betaine clusters	Choline dehydrogenase (EC 1.1.99.1)	1	1
Clustering-based subsystems	no subcategory	Choline uptake and conversion to betaine clusters	HTH-type transcriptional regulator BetI	1	1
Clustering-based subsystems	no subcategory	Choline uptake and conversion to betaine clusters	High-affinity choline uptake protein BetT	1	1
Clustering-based subsystems	no subcategory	ClpAS cluster	ATP-dependent Clp protease ATP-binding subunit ClpA	1	1
Clustering-based subsystems	no subcategory	ClpAS cluster	ATP-dependent Clp protease adaptor protein ClpS	1	1
Clustering-based subsystems	no subcategory	Cluster containing Alanyl-tRNA synthetase	Alanyl-tRNA synthetase (EC 6.1.1.7)	1	1
Clustering-based subsystems	no subcategory	Cluster containing Alanyl-tRNA synthetase	FIG004453: protein YceG like	1	1
Clustering-based subsystems	no subcategory	Cluster containing Alanyl-tRNA synthetase	Shikimate 5-dehydrogenase I alpha (EC 1.1.1.25)	1	1
Clustering-based subsystems	no subcategory	Conserved gene cluster associated with Met-tRNA formyltransferase	Cytochrome d ubiquinol oxidase subunit II (EC 1.10.3.-)	1	1
Clustering-based subsystems	no subcategory	Conserved gene cluster associated with Met-tRNA formyltransferase	DNA topoisomerase I (EC 5.99.1.2)	1	1
Clustering-based subsystems	no subcategory	Conserved gene cluster associated with Met-tRNA formyltransferase	Helicase PriA essential for oriC/DnaA-independent DNA replication	1	1
Clustering-based subsystems	no subcategory	Conserved gene cluster associated with Met-tRNA formyltransferase	Methionyl-tRNA formyltransferase (EC 2.1.2.9)	1	1
Clustering-based subsystems	no subcategory	Conserved gene cluster associated with Met-tRNA formyltransferase	Peptide deformylase (EC 3.5.1.88)	1	1
Clustering-based subsystems	no subcategory	Conserved gene cluster associated with Met-tRNA formyltransferase	Ribonuclease HII (EC 3.1.26.4)	1	1
Clustering-based subsystems	no subcategory	Conserved gene cluster associated with Met-tRNA formyltransferase	Ribosomal RNA large subunit methyltransferase N (EC 2.1.1.-)	1	1
Clustering-based subsystems	no subcategory	Conserved gene cluster associated with Met-tRNA formyltransferase	Ribosomal-protein-S18p-alanine acetyltransferase (EC 2.3.1.-)	1	1
Clustering-based subsystems	no subcategory	Conserved gene cluster associated with Met-tRNA formyltransferase	Ribulose-phosphate 3-epimerase (EC 5.1.3.1)	1	1
Clustering-based subsystems	no subcategory	Conserved gene cluster associated with Met-tRNA formyltransferase	Rossmann fold nucleotide-binding protein Smf possibly involved in DNA uptake	1	1
Clustering-based subsystems	no subcategory	Conserved gene cluster associated with Met-tRNA formyltransferase	Trk system potassium uptake protein TrkA	1	1
Clustering-based subsystems	no subcategory	Conserved gene cluster associated with Met-tRNA formyltransferase	TsaB protein, required for threonylcarbamoyladenosine (t(6)A) formation in tRNA	1	1
Clustering-based subsystems	no subcategory	Conserved gene cluster associated with Met-tRNA formyltransferase	TsaD/Kae1/Qri7 protein, required for threonylcarbamoyladenosine t(6)A37 formation in tRNA	1	1
Clustering-based subsystems	no subcategory	Conserved gene cluster associated with Met-tRNA formyltransferase	Uncharacterized protein with LysM domain, COG1652	1	1
Clustering-based subsystems	no subcategory	DNA gyrase subunits	DNA gyrase subunit A (EC 5.99.1.3)	1	1
Clustering-based subsystems	no subcategory	DNA gyrase subunits	DNA gyrase subunit B (EC 5.99.1.3)	1	1
Clustering-based subsystems	no subcategory	DNA replication cluster 1	Chromosomal replication initiator protein DnaA	1	1
Clustering-based subsystems	no subcategory	DNA replication cluster 1	DNA gyrase subunit A (EC 5.99.1.3)	1	1
Clustering-based subsystems	no subcategory	DNA replication cluster 1	DNA gyrase subunit B (EC 5.99.1.3)	1	1
Clustering-based subsystems	no subcategory	DNA replication cluster 1	DNA polymerase III beta subunit (EC 2.7.7.7)	1	1
Clustering-based subsystems	no subcategory	DNA replication cluster 1	DNA recombination and repair protein RecF	1	1
Clustering-based subsystems	no subcategory	DNA replication cluster 1	Ribosome-associated heat shock protein implicated in the recycling of the 50S subunit (S4 paralog)	1	1
Clustering-based subsystems	no subcategory	DNA replication cluster 1	Zn-ribbon-containing, possibly RNA-binding protein and truncated derivatives	1	1
Clustering-based subsystems	no subcategory	EC49-61	4-hydroxythreonine-4-phosphate dehydrogenase (EC 1.1.1.262)	1	1
Clustering-based subsystems	no subcategory	EC49-61	Bis(5&#39;-nucleosyl)-tetraphosphatase, symmetrical (EC 3.6.1.41)	1	1
Clustering-based subsystems	no subcategory	EC49-61	Dihydrofolate reductase (EC 1.5.1.3)	1	1
Clustering-based subsystems	no subcategory	EC49-61	Organic solvent tolerance protein precursor	1	1
Clustering-based subsystems	no subcategory	EC49-61	RNA polymerase associated protein RapA (EC 3.6.1.-)	1	1
Clustering-based subsystems	no subcategory	EC49-61	Ribosomal large subunit pseudouridine synthase A (EC 4.2.1.70)	1	1
Clustering-based subsystems	no subcategory	EC49-61	SSU rRNA (adenine(1518)-N(6)/adenine(1519)-N(6))-dimethyltransferase (EC 2.1.1.182)	1	1
Clustering-based subsystems	no subcategory	EC49-61	Survival protein SurA precursor (Peptidyl-prolyl cis-trans isomerase SurA) (EC 5.2.1.8)	1	1
Clustering-based subsystems	no subcategory	ECSIG4-SIG7	4-hydroxythreonine-4-phosphate dehydrogenase (EC 1.1.1.262)	1	1
Clustering-based subsystems	no subcategory	ECSIG4-SIG7	Organic solvent tolerance protein precursor	1	1
Clustering-based subsystems	no subcategory	ECSIG4-SIG7	SSU rRNA (adenine(1518)-N(6)/adenine(1519)-N(6))-dimethyltransferase (EC 2.1.1.182)	1	1
Clustering-based subsystems	no subcategory	ECSIG4-SIG7	Survival protein SurA precursor (Peptidyl-prolyl cis-trans isomerase SurA) (EC 5.2.1.8)	1	1
Clustering-based subsystems	no subcategory	Glutaredoxin 3 containing cluster	FIG136845: Rhodanese-related sulfurtransferase	1	1
Clustering-based subsystems	no subcategory	Glutaredoxin 3 containing cluster	Glutaredoxin 3 (Grx3)	1	1
Clustering-based subsystems	no subcategory	Glutaredoxin 3 containing cluster	Glycerol-3-phosphate dehydrogenase [NAD(P)+] (EC 1.1.1.94)	1	1
Clustering-based subsystems	no subcategory	Glutaredoxin 3 containing cluster	Protein export cytoplasm chaperone protein (SecB, maintains protein to be exported in unfolded state)	1	1
Clustering-based subsystems	no subcategory	Glycyl-tRNA synthetase containing cluster	DNA recombination and repair protein RecO	1	1
Clustering-based subsystems	no subcategory	Glycyl-tRNA synthetase containing cluster	GTP-binding protein Era	1	1
Clustering-based subsystems	no subcategory	Glycyl-tRNA synthetase containing cluster	Glycyl-tRNA synthetase alpha chain (EC 6.1.1.14)	1	1
Clustering-based subsystems	no subcategory	Glycyl-tRNA synthetase containing cluster	Glycyl-tRNA synthetase beta chain (EC 6.1.1.14)	1	1
Clustering-based subsystems	no subcategory	Glycyl-tRNA synthetase containing cluster	Magnesium and cobalt efflux protein CorC	1	1
Clustering-based subsystems	no subcategory	Glycyl-tRNA synthetase containing cluster	Metal-dependent hydrolase YbeY, involved in rRNA and/or ribosome maturation and assembly	1	1
Clustering-based subsystems	no subcategory	Glycyl-tRNA synthetase containing cluster	Phosphate starvation-inducible protein PhoH, predicted ATPase	1	1
Clustering-based subsystems	no subcategory	Glycyl-tRNA synthetase containing cluster	Zinc uptake regulation protein ZUR	1	1
Clustering-based subsystems	no subcategory	LMPTP YfkJ cluster	Low molecular weight protein tyrosine phosphatase (EC 3.1.3.48)	1	1
Clustering-based subsystems	no subcategory	LSU ribosomal proteins cluster	LSU ribosomal protein L10p (P0)	1	1
Clustering-based subsystems	no subcategory	LSU ribosomal proteins cluster	LSU ribosomal protein L11p (L12e)	1	1
Clustering-based subsystems	no subcategory	LSU ribosomal proteins cluster	LSU ribosomal protein L1p (L10Ae)	1	1
Clustering-based subsystems	no subcategory	LSU ribosomal proteins cluster	LSU ribosomal protein L7/L12 (P1/P2)	1	1
Clustering-based subsystems	no subcategory	LSU ribosomal proteins cluster	Preprotein translocase subunit SecE (TC 3.A.5.1.1)	1	1
Clustering-based subsystems	no subcategory	LSU ribosomal proteins cluster	Transcription antitermination protein NusG	1	1
Clustering-based subsystems	no subcategory	Lipoic acid synthesis cluster	Lipoate synthase	1	1
Clustering-based subsystems	no subcategory	Lipoic acid synthesis cluster	Octanoate-[acyl-carrier-protein]-protein-N-octanoyltransferase	1	1
Clustering-based subsystems	no subcategory	Lipoic acid synthesis cluster	Proposed lipoate regulatory protein YbeD	1	1
Clustering-based subsystems	no subcategory	Lipoic acid synthesis cluster	tRNA 2-thiouridine synthesizing protein E (EC 2.8.1.-)	1	1
Clustering-based subsystems	no subcategory	Lipopolysaccharide assembly cluster	3-deoxy-D-manno-octulosonate 8-phosphate phosphatase (EC 3.1.3.45)	1	1
Clustering-based subsystems	no subcategory	Lipopolysaccharide assembly cluster	Arabinose 5-phosphate isomerase (EC 5.3.1.13)	1	1
Clustering-based subsystems	no subcategory	Lipopolysaccharide assembly cluster	Lipopolysaccharide ABC transporter, ATP-binding protein LptB	1	1
Clustering-based subsystems	no subcategory	Lipopolysaccharide assembly cluster	LptA, protein essential for LPS transport across the periplasm	1	1
Clustering-based subsystems	no subcategory	Lipopolysaccharide assembly cluster	RNA polymerase sigma-54 factor RpoN	1	1
Clustering-based subsystems	no subcategory	Lipopolysaccharide assembly cluster	Ribosome hibernation protein YhbH	1	1
Clustering-based subsystems	no subcategory	Llipid A biosynthesis cluster	3-hydroxyacyl-[acyl-carrier-protein] dehydratase, FabZ form (EC 4.2.1.59)	1	1
Clustering-based subsystems	no subcategory	Llipid A biosynthesis cluster	Acyl-[acyl-carrier-protein]--UDP-N-acetylglucosamine O-acyltransferase (EC 2.3.1.129)	1	1
Clustering-based subsystems	no subcategory	Llipid A biosynthesis cluster	Lipid-A-disaccharide synthase (EC 2.4.1.182)	1	1
Clustering-based subsystems	no subcategory	Llipid A biosynthesis cluster	Outer membrane protein H precursor	1	1
Clustering-based subsystems	no subcategory	Llipid A biosynthesis cluster	Outer membrane protein assembly factor YaeT precursor	1	1
Clustering-based subsystems	no subcategory	Llipid A biosynthesis cluster	UDP-2,3-diacylglucosamine diphosphatase (EC 3.6.1.54)	1	1
Clustering-based subsystems	no subcategory	NusA-TFII Cluster	FIG000325: clustered with transcription termination protein NusA	1	1
Clustering-based subsystems	no subcategory	NusA-TFII Cluster	Ribosome-binding factor A	1	1
Clustering-based subsystems	no subcategory	NusA-TFII Cluster	Transcription termination protein NusA	1	1
Clustering-based subsystems	no subcategory	NusA-TFII Cluster	Translation initiation factor 2	1	1
Clustering-based subsystems	no subcategory	Purine salvage cluster	Exodeoxyribonuclease VII large subunit (EC 3.1.11.6)	1	1
Clustering-based subsystems	no subcategory	Purine salvage cluster	Exodeoxyribonuclease VII small subunit (EC 3.1.11.6)	1	1
Clustering-based subsystems	no subcategory	Purine salvage cluster	Inosine-5&#39;-monophosphate dehydrogenase (EC 1.1.1.205)	1	1
Clustering-based subsystems	no subcategory	Putative hemin transporter	Putative Heme-regulated two-component response regulator	1	1
Clustering-based subsystems	no subcategory	RNA modification and chromosome partitioning cluster	Chromosome (plasmid) partitioning protein ParA	1	1
Clustering-based subsystems	no subcategory	RNA modification and chromosome partitioning cluster	Chromosome (plasmid) partitioning protein ParB	1	1
Clustering-based subsystems	no subcategory	RNA modification and chromosome partitioning cluster	GTPase and tRNA-U34 5-formylation enzyme TrmE	1	1
Clustering-based subsystems	no subcategory	RNA modification and chromosome partitioning cluster	rRNA small subunit 7-methylguanosine (m7G) methyltransferase GidB	1	1
Clustering-based subsystems	no subcategory	RNA modification and chromosome partitioning cluster	tRNA uridine 5-carboxymethylaminomethyl modification enzyme GidA	1	1
Clustering-based subsystems	no subcategory	RNA modification cluster	GTPase and tRNA-U34 5-formylation enzyme TrmE	1	1
Clustering-based subsystems	no subcategory	RNA modification cluster	Inner membrane protein translocase component YidC, long form	1	1
Clustering-based subsystems	no subcategory	RNA modification cluster	LSU ribosomal protein L34p	1	1
Clustering-based subsystems	no subcategory	RNA modification cluster	Protein YidD	1	1
Clustering-based subsystems	no subcategory	RNA modification cluster	Ribonuclease P protein component (EC 3.1.26.5)	1	1
Clustering-based subsystems	no subcategory	Ribosome recycling related cluster	ATP-dependent Clp protease ATP-binding subunit ClpA	1	1
Clustering-based subsystems	no subcategory	Ribosome recycling related cluster	Ribosome recycling factor	1	1
Clustering-based subsystems	no subcategory	Ribosome recycling related cluster	SSU ribosomal protein S2p (SAe)	1	1
Clustering-based subsystems	no subcategory	Ribosome recycling related cluster	Translation elongation factor Ts	1	1
Clustering-based subsystems	no subcategory	Ribosome recycling related cluster	Uridine monophosphate kinase (EC 2.7.4.22)	1	1
Clustering-based subsystems	no subcategory	Stationary phase repair cluster	2-C-methyl-D-erythritol 2,4-cyclodiphosphate synthase (EC 4.6.1.12)	1	1
Clustering-based subsystems	no subcategory	Stationary phase repair cluster	2-C-methyl-D-erythritol 4-phosphate cytidylyltransferase (EC 2.7.7.60)	1	1
Clustering-based subsystems	no subcategory	Stationary phase repair cluster	5-nucleotidase SurE (EC 3.1.3.5)	1	1
Clustering-based subsystems	no subcategory	Stationary phase repair cluster	Cell division protein FtsL	1	1
Clustering-based subsystems	no subcategory	Transcription repair cluster	Arsenate reductase (EC 1.20.4.1)	1	1
Clustering-based subsystems	no subcategory	Transcription repair cluster	Glucosamine-1-phosphate N-acetyltransferase (EC 2.3.1.157)	1	1
Clustering-based subsystems	no subcategory	Transcription repair cluster	LSU ribosomal protein L25p	1	1
Clustering-based subsystems	no subcategory	Transcription repair cluster	N-acetylglucosamine-1-phosphate uridyltransferase (EC 2.7.7.23)	1	1
Clustering-based subsystems	no subcategory	Transcription repair cluster	Peptidyl-tRNA hydrolase (EC 3.1.1.29)	1	1
Clustering-based subsystems	no subcategory	Transcription repair cluster	Ribose-phosphate pyrophosphokinase (EC 2.7.6.1)	1	1
Clustering-based subsystems	no subcategory	Transcription repair cluster	Short-chain dehydrogenase/reductase SDR	1	1
Clustering-based subsystems	no subcategory	Transcription repair cluster	Transcription-repair coupling factor	1	1
Clustering-based subsystems	no subcategory	tRNA-methylthiotransferase containing cluster	Apolipoprotein N-acyltransferase (EC 2.3.1.-)	1	1
Clustering-based subsystems	no subcategory	tRNA-methylthiotransferase containing cluster	Copper homeostasis protein CutE	1	1
Clustering-based subsystems	no subcategory	tRNA-methylthiotransferase containing cluster	Magnesium and cobalt efflux protein CorC	1	1
Clustering-based subsystems	no subcategory	tRNA-methylthiotransferase containing cluster	Metal-dependent hydrolase YbeY, involved in rRNA and/or ribosome maturation and assembly	1	1
Clustering-based subsystems	no subcategory	tRNA-methylthiotransferase containing cluster	Phosphate starvation-inducible protein PhoH, predicted ATPase	1	1
Clustering-based subsystems	no subcategory	tRNA-methylthiotransferase containing cluster	tRNA-i(6)A37 methylthiotransferase	1	1
Clustering-based subsystems	no subcategory	CBSS-211586.1.peg.1104	FIG019175: putative membrane protein	1	0
Clustering-based subsystems	no subcategory	CBSS-211586.1.peg.1104	FIG019993: putative exported protein	1	0
Clustering-based subsystems	no subcategory	CBSS-211586.1.peg.1104	Nikel transport family protein NikM	1	0
Clustering-based subsystems	no subcategory	CBSS-211586.1.peg.1606	FIG006238: AzlC family protein	1	0
Clustering-based subsystems	no subcategory	CBSS-211586.1.peg.1606	FIG023406: hypothetical protein	1	0
Clustering-based subsystems	no subcategory	CBSS-211586.1.peg.1606	FIG229276: Transcriptional regulator, AraC family	1	0
Clustering-based subsystems	no subcategory	CBSS-296591.1.peg.2330	NAD-dependent epimerase/dehydratase	1	0
Clustering-based subsystems	no subcategory	CBSS-316057.3.peg.3521	Large exoproteins involved in heme utilization or adhesion	1	0
Clustering-based subsystems	no subcategory	CBSS-399599.3.peg.3584	FIG005107: hypothetical protein	1	0
Clustering-based subsystems	no subcategory	CBSS-399599.3.peg.3584	FIG023677: hypothetical protein	1	0
Clustering-based subsystems	no subcategory	CBSS-399599.3.peg.3584	FIG024746: hypothetical protein	1	0
Clustering-based subsystems	no subcategory	CBSS-399599.3.peg.3584	FIG035246: DoxX family protein	1	0
Clustering-based subsystems	no subcategory	EC699-706	Allophanate hydrolase 2 subunit 1 (EC 3.5.1.54)	1	0
Clustering-based subsystems	no subcategory	EC699-706	Allophanate hydrolase 2 subunit 2 (EC 3.5.1.54)	1	0
Clustering-based subsystems	no subcategory	EC699-706	Lactam utilization protein LamB	1	0
Clustering-based subsystems	no subcategory	PA0057 cluster	LysR-family transcriptional regulator clustered with PA0057	1	0
Clustering-based subsystems	no subcategory	PA0057 cluster	Metallo-beta-lactamase superfamily protein PA0057	1	0
Clustering-based subsystems	no subcategory	Stationary phase repair cluster	Lipoprotein NlpD	1	0
Clustering-based subsystems	no subcategory	Bacterial Cell Division	Cell division protein DivIC (FtsB), stabilizes FtsL against RasP cleavage	0	1
Clustering-based subsystems	no subcategory	Bacterial Cell Division	Cell division protein FtsW	0	1
Clustering-based subsystems	no subcategory	CBSS-296591.1.peg.2330	Putative glycosyltransferase	0	1
Clustering-based subsystems	no subcategory	CBSS-342610.3.peg.1794	3&#39;,5&#39;-cyclic-nucleotide phosphodiesterase (EC 3.1.4.17)	0	1
Clustering-based subsystems	no subcategory	Lipopolysaccharide assembly cluster	Phosphocarrier protein, nitrogen regulation associated	0	1
Clustering-based subsystems	proteosome related	Cluster-based Subsystem Grouping Hypotheticals - perhaps Proteosome Related	Twin-arginine translocation protein TatA	1	1
Clustering-based subsystems	proteosome related	Cluster-based Subsystem Grouping Hypotheticals - perhaps Proteosome Related	Twin-arginine translocation protein TatC	1	1
Cofactors, Vitamins, Prosthetic Groups, Pigments	Biotin	Biotin biosynthesis	3-ketoacyl-CoA thiolase (EC 2.3.1.16)	1	1
Cofactors, Vitamins, Prosthetic Groups, Pigments	Biotin	Biotin biosynthesis	8-amino-7-oxononanoate synthase (EC 2.3.1.47)	1	1
Cofactors, Vitamins, Prosthetic Groups, Pigments	Biotin	Biotin biosynthesis	ATPase component BioM of energizing module of biotin ECF transporter	1	1
Cofactors, Vitamins, Prosthetic Groups, Pigments	Biotin	Biotin biosynthesis	Adenosylmethionine-8-amino-7-oxononanoate aminotransferase (EC 2.6.1.62)	1	1
Cofactors, Vitamins, Prosthetic Groups, Pigments	Biotin	Biotin biosynthesis	Biotin operon repressor	1	1
Cofactors, Vitamins, Prosthetic Groups, Pigments	Biotin	Biotin biosynthesis	Biotin synthase (EC 2.8.1.6)	1	1
Cofactors, Vitamins, Prosthetic Groups, Pigments	Biotin	Biotin biosynthesis	Biotin synthesis protein BioC	1	1
Cofactors, Vitamins, Prosthetic Groups, Pigments	Biotin	Biotin biosynthesis	Biotin synthesis protein BioH	1	1
Cofactors, Vitamins, Prosthetic Groups, Pigments	Biotin	Biotin biosynthesis	Dethiobiotin synthetase (EC 6.3.3.3)	1	1
Cofactors, Vitamins, Prosthetic Groups, Pigments	Biotin	Biotin biosynthesis	Long-chain-fatty-acid--CoA ligase (EC 6.2.1.3)	1	1
Cofactors, Vitamins, Prosthetic Groups, Pigments	Biotin	Biotin biosynthesis Experimental	8-amino-7-oxononanoate synthase (EC 2.3.1.47)	1	1
Cofactors, Vitamins, Prosthetic Groups, Pigments	Biotin	Biotin biosynthesis Experimental	Adenosylmethionine-8-amino-7-oxononanoate aminotransferase (EC 2.6.1.62)	1	1
Cofactors, Vitamins, Prosthetic Groups, Pigments	Biotin	Biotin biosynthesis Experimental	Biotin synthase (EC 2.8.1.6)	1	1
Cofactors, Vitamins, Prosthetic Groups, Pigments	Biotin	Biotin biosynthesis Experimental	Biotin synthesis protein BioC	1	1
Cofactors, Vitamins, Prosthetic Groups, Pigments	Biotin	Biotin biosynthesis Experimental	Biotin synthesis protein BioH	1	1
Cofactors, Vitamins, Prosthetic Groups, Pigments	Biotin	Biotin biosynthesis Experimental	Competence protein F homolog, phosphoribosyltransferase domain	1	1
Cofactors, Vitamins, Prosthetic Groups, Pigments	Biotin	Biotin biosynthesis Experimental	Dethiobiotin synthetase (EC 6.3.3.3)	1	1
Cofactors, Vitamins, Prosthetic Groups, Pigments	Biotin	Biotin biosynthesis Experimental	NfuA Fe-S protein maturation	1	1
Cofactors, Vitamins, Prosthetic Groups, Pigments	Biotin	Biotin synthesis cluster	3-ketoacyl-CoA thiolase (EC 2.3.1.16)	1	1
Cofactors, Vitamins, Prosthetic Groups, Pigments	Biotin	Biotin synthesis cluster	8-amino-7-oxononanoate synthase (EC 2.3.1.47)	1	1
Cofactors, Vitamins, Prosthetic Groups, Pigments	Biotin	Biotin synthesis cluster	ATPase component BioM of energizing module of biotin ECF transporter	1	1
Cofactors, Vitamins, Prosthetic Groups, Pigments	Biotin	Biotin synthesis cluster	Adenosylmethionine-8-amino-7-oxononanoate aminotransferase (EC 2.6.1.62)	1	1
Cofactors, Vitamins, Prosthetic Groups, Pigments	Biotin	Biotin synthesis cluster	Biotin operon repressor	1	1
Cofactors, Vitamins, Prosthetic Groups, Pigments	Biotin	Biotin synthesis cluster	Biotin synthase (EC 2.8.1.6)	1	1
Cofactors, Vitamins, Prosthetic Groups, Pigments	Biotin	Biotin synthesis cluster	Biotin synthesis protein BioC	1	1
Cofactors, Vitamins, Prosthetic Groups, Pigments	Biotin	Biotin synthesis cluster	Biotin synthesis protein BioH	1	1
Cofactors, Vitamins, Prosthetic Groups, Pigments	Biotin	Biotin synthesis cluster	Competence protein F homolog, phosphoribosyltransferase domain	1	1
Cofactors, Vitamins, Prosthetic Groups, Pigments	Biotin	Biotin synthesis cluster	Dethiobiotin synthetase (EC 6.3.3.3)	1	1
Cofactors, Vitamins, Prosthetic Groups, Pigments	Biotin	Biotin synthesis cluster	Long-chain-fatty-acid--CoA ligase (EC 6.2.1.3)	1	1
Cofactors, Vitamins, Prosthetic Groups, Pigments	Biotin	Biotin synthesis cluster	tRNA (cytidine(34)-2&#39;-O)-methyltransferase (EC 2.1.1.207)	1	1
Cofactors, Vitamins, Prosthetic Groups, Pigments	Coenzyme A	Coenzyme A Biosynthesis	2-dehydropantoate 2-reductase (EC 1.1.1.169)	1	1
Cofactors, Vitamins, Prosthetic Groups, Pigments	Coenzyme A	Coenzyme A Biosynthesis	3-methyl-2-oxobutanoate hydroxymethyltransferase (EC 2.1.2.11)	1	1
Cofactors, Vitamins, Prosthetic Groups, Pigments	Coenzyme A	Coenzyme A Biosynthesis	Aspartate 1-decarboxylase (EC 4.1.1.11)	1	1
Cofactors, Vitamins, Prosthetic Groups, Pigments	Coenzyme A	Coenzyme A Biosynthesis	Dephospho-CoA kinase (EC 2.7.1.24)	1	1
Cofactors, Vitamins, Prosthetic Groups, Pigments	Coenzyme A	Coenzyme A Biosynthesis	Ketol-acid reductoisomerase (EC 1.1.1.86)	1	1
Cofactors, Vitamins, Prosthetic Groups, Pigments	Coenzyme A	Coenzyme A Biosynthesis	Pantoate--beta-alanine ligase (EC 6.3.2.1)	1	1
Cofactors, Vitamins, Prosthetic Groups, Pigments	Coenzyme A	Coenzyme A Biosynthesis	Pantothenate kinase type III, CoaX-like (EC 2.7.1.33)	1	1
Cofactors, Vitamins, Prosthetic Groups, Pigments	Coenzyme A	Coenzyme A Biosynthesis	Phosphopantetheine adenylyltransferase (EC 2.7.7.3)	1	1
Cofactors, Vitamins, Prosthetic Groups, Pigments	Coenzyme A	Coenzyme A Biosynthesis	Phosphopantothenoylcysteine decarboxylase (EC 4.1.1.36)	1	1
Cofactors, Vitamins, Prosthetic Groups, Pigments	Coenzyme A	Coenzyme A Biosynthesis	Phosphopantothenoylcysteine synthetase (EC 6.3.2.5)	1	1
Cofactors, Vitamins, Prosthetic Groups, Pigments	Coenzyme A	Coenzyme A Biosynthesis cluster	3-methyl-2-oxobutanoate hydroxymethyltransferase (EC 2.1.2.11)	1	1
Cofactors, Vitamins, Prosthetic Groups, Pigments	Coenzyme A	Coenzyme A Biosynthesis cluster	Aspartate 1-decarboxylase (EC 4.1.1.11)	1	1
Cofactors, Vitamins, Prosthetic Groups, Pigments	Coenzyme A	Coenzyme A Biosynthesis cluster	FIG137884: hypothetical protein	1	1
Cofactors, Vitamins, Prosthetic Groups, Pigments	Coenzyme A	Coenzyme A Biosynthesis cluster	Pantoate--beta-alanine ligase (EC 6.3.2.1)	1	1
Cofactors, Vitamins, Prosthetic Groups, Pigments	Coenzyme A	Coenzyme A Biosynthesis cluster	Pantothenate kinase type III, CoaX-like (EC 2.7.1.33)	1	1
Cofactors, Vitamins, Prosthetic Groups, Pigments	Coenzyme A	Coenzyme A Biosynthesis	Dephospho-CoA kinase archaeal, predicted (EC 2.7.1.24)	0	1
Cofactors, Vitamins, Prosthetic Groups, Pigments	Folate and pterines	5-FCL-like protein	5,10-methylenetetrahydrofolate reductase (EC 1.5.1.20)	1	1
Cofactors, Vitamins, Prosthetic Groups, Pigments	Folate and pterines	5-FCL-like protein	5-formyltetrahydrofolate cyclo-ligase (EC 6.3.3.2)	1	1
Cofactors, Vitamins, Prosthetic Groups, Pigments	Folate and pterines	5-FCL-like protein	Alcohol dehydrogenase (EC 1.1.1.1)	1	1
Cofactors, Vitamins, Prosthetic Groups, Pigments	Folate and pterines	5-FCL-like protein	Dihydrofolate reductase (EC 1.5.1.3)	1	1
Cofactors, Vitamins, Prosthetic Groups, Pigments	Folate and pterines	5-FCL-like protein	Dihydrolipoamide acetyltransferase component of pyruvate dehydrogenase complex (EC 2.3.1.12)	1	1
Cofactors, Vitamins, Prosthetic Groups, Pigments	Folate and pterines	5-FCL-like protein	Formyltetrahydrofolate deformylase (EC 3.5.1.10)	1	1
Cofactors, Vitamins, Prosthetic Groups, Pigments	Folate and pterines	5-FCL-like protein	Hydroxyethylthiazole kinase (EC 2.7.1.50)	1	1
Cofactors, Vitamins, Prosthetic Groups, Pigments	Folate and pterines	5-FCL-like protein	Isocitrate dehydrogenase [NADP] (EC 1.1.1.42)	1	1
Cofactors, Vitamins, Prosthetic Groups, Pigments	Folate and pterines	5-FCL-like protein	Methylenetetrahydrofolate dehydrogenase (NADP+) (EC 1.5.1.5)	1	1
Cofactors, Vitamins, Prosthetic Groups, Pigments	Folate and pterines	5-FCL-like protein	Phosphoribosylaminoimidazolecarboxamide formyltransferase (EC 2.1.2.3)	1	1
Cofactors, Vitamins, Prosthetic Groups, Pigments	Folate and pterines	5-FCL-like protein	Phosphoribosylglycinamide formyltransferase (EC 2.1.2.2)	1	1
Cofactors, Vitamins, Prosthetic Groups, Pigments	Folate and pterines	5-FCL-like protein	Pyruvate dehydrogenase E1 component (EC 1.2.4.1)	1	1
Cofactors, Vitamins, Prosthetic Groups, Pigments	Folate and pterines	5-FCL-like protein	Serine hydroxymethyltransferase (EC 2.1.2.1)	1	1
Cofactors, Vitamins, Prosthetic Groups, Pigments	Folate and pterines	5-FCL-like protein	Succinate dehydrogenase iron-sulfur protein (EC 1.3.99.1)	1	1
Cofactors, Vitamins, Prosthetic Groups, Pigments	Folate and pterines	5-FCL-like protein	Thiamin-phosphate pyrophosphorylase (EC 2.5.1.3)	1	1
Cofactors, Vitamins, Prosthetic Groups, Pigments	Folate and pterines	5-FCL-like protein	Thiamine-monophosphate kinase (EC 2.7.4.16)	1	1
Cofactors, Vitamins, Prosthetic Groups, Pigments	Folate and pterines	Folate Biosynthesis	2-amino-4-hydroxy-6-hydroxymethyldihydropteridine pyrophosphokinase (EC 2.7.6.3)	1	1
Cofactors, Vitamins, Prosthetic Groups, Pigments	Folate and pterines	Folate Biosynthesis	5-formyltetrahydrofolate cyclo-ligase (EC 6.3.3.2)	1	1
Cofactors, Vitamins, Prosthetic Groups, Pigments	Folate and pterines	Folate Biosynthesis	Aminodeoxychorismate lyase (EC 4.1.3.38)	1	1
Cofactors, Vitamins, Prosthetic Groups, Pigments	Folate and pterines	Folate Biosynthesis	Dihydrofolate reductase (EC 1.5.1.3)	1	1
Cofactors, Vitamins, Prosthetic Groups, Pigments	Folate and pterines	Folate Biosynthesis	Dihydrofolate synthase (EC 6.3.2.12)	1	1
Cofactors, Vitamins, Prosthetic Groups, Pigments	Folate and pterines	Folate Biosynthesis	Dihydroneopterin aldolase (EC 4.1.2.25)	1	1
Cofactors, Vitamins, Prosthetic Groups, Pigments	Folate and pterines	Folate Biosynthesis	Dihydropteroate synthase (EC 2.5.1.15)	1	1
Cofactors, Vitamins, Prosthetic Groups, Pigments	Folate and pterines	Folate Biosynthesis	Folylpolyglutamate synthase (EC 6.3.2.17)	1	1
Cofactors, Vitamins, Prosthetic Groups, Pigments	Folate and pterines	Folate Biosynthesis	GTP cyclohydrolase I (EC 3.5.4.16) type 1	1	1
Cofactors, Vitamins, Prosthetic Groups, Pigments	Folate and pterines	Folate Biosynthesis	Para-aminobenzoate synthase, amidotransferase component (EC 2.6.1.85)	1	1
Cofactors, Vitamins, Prosthetic Groups, Pigments	Folate and pterines	Folate Biosynthesis	Para-aminobenzoate synthase, aminase component (EC 2.6.1.85)	1	1
Cofactors, Vitamins, Prosthetic Groups, Pigments	Folate and pterines	Folate Biosynthesis	Thymidylate synthase (EC 2.1.1.45)	1	1
Cofactors, Vitamins, Prosthetic Groups, Pigments	Folate and pterines	Folate biosynthesis cluster	2-amino-4-hydroxy-6-hydroxymethyldihydropteridine pyrophosphokinase (EC 2.7.6.3)	1	1
Cofactors, Vitamins, Prosthetic Groups, Pigments	Folate and pterines	Folate biosynthesis cluster	Aspartate 1-decarboxylase (EC 4.1.1.11)	1	1
Cofactors, Vitamins, Prosthetic Groups, Pigments	Folate and pterines	Folate biosynthesis cluster	Cell division protein FtsH (EC 3.4.24.-)	1	1
Cofactors, Vitamins, Prosthetic Groups, Pigments	Folate and pterines	Folate biosynthesis cluster	Dihydroneopterin aldolase (EC 4.1.2.25)	1	1
Cofactors, Vitamins, Prosthetic Groups, Pigments	Folate and pterines	Folate biosynthesis cluster	Dihydropteroate synthase (EC 2.5.1.15)	1	1
Cofactors, Vitamins, Prosthetic Groups, Pigments	Folate and pterines	Folate biosynthesis cluster	GTP cyclohydrolase I (EC 3.5.4.16) type 1	1	1
Cofactors, Vitamins, Prosthetic Groups, Pigments	Folate and pterines	Folate biosynthesis cluster	Hypoxanthine-guanine phosphoribosyltransferase (EC 2.4.2.8)	1	1
Cofactors, Vitamins, Prosthetic Groups, Pigments	Folate and pterines	Folate biosynthesis cluster	Pantoate--beta-alanine ligase (EC 6.3.2.1)	1	1
Cofactors, Vitamins, Prosthetic Groups, Pigments	Folate and pterines	Folate biosynthesis cluster	tRNA(Ile)-lysidine synthetase (EC 6.3.4.19)	1	1
Cofactors, Vitamins, Prosthetic Groups, Pigments	Folate and pterines	Molybdenum cofactor biosynthesis	GTP cyclohydrolase I (EC 3.5.4.16) type 1	1	1
Cofactors, Vitamins, Prosthetic Groups, Pigments	Folate and pterines	Molybdenum cofactor biosynthesis	GTP cyclohydrolase II (EC 3.5.4.25)	1	1
Cofactors, Vitamins, Prosthetic Groups, Pigments	Folate and pterines	Molybdenum cofactor biosynthesis	Molybdenum ABC transporter, periplasmic molybdenum-binding protein ModA (TC 3.A.1.8.1)	1	1
Cofactors, Vitamins, Prosthetic Groups, Pigments	Folate and pterines	Molybdenum cofactor biosynthesis	Molybdenum cofactor biosynthesis protein MoaA	1	1
Cofactors, Vitamins, Prosthetic Groups, Pigments	Folate and pterines	Molybdenum cofactor biosynthesis	Molybdenum cofactor biosynthesis protein MoaB	1	1
Cofactors, Vitamins, Prosthetic Groups, Pigments	Folate and pterines	Molybdenum cofactor biosynthesis	Molybdenum cofactor biosynthesis protein MoaC	1	1
Cofactors, Vitamins, Prosthetic Groups, Pigments	Folate and pterines	Molybdenum cofactor biosynthesis	Molybdenum cofactor biosynthesis protein MoaD	1	1
Cofactors, Vitamins, Prosthetic Groups, Pigments	Folate and pterines	Molybdenum cofactor biosynthesis	Molybdenum cofactor biosynthesis protein MoaE	1	1
Cofactors, Vitamins, Prosthetic Groups, Pigments	Folate and pterines	Molybdenum cofactor biosynthesis	Molybdenum transport ATP-binding protein ModC (TC 3.A.1.8.1)	1	1
Cofactors, Vitamins, Prosthetic Groups, Pigments	Folate and pterines	Molybdenum cofactor biosynthesis	Molybdenum transport system permease protein ModB (TC 3.A.1.8.1)	1	1
Cofactors, Vitamins, Prosthetic Groups, Pigments	Folate and pterines	Molybdenum cofactor biosynthesis	Molybdopterin biosynthesis protein MoeA	1	1
Cofactors, Vitamins, Prosthetic Groups, Pigments	Folate and pterines	Molybdenum cofactor biosynthesis	Molybdopterin biosynthesis protein MoeB	1	1
Cofactors, Vitamins, Prosthetic Groups, Pigments	Folate and pterines	Molybdenum cofactor biosynthesis	Molybdopterin-guanine dinucleotide biosynthesis protein MobA	1	1
Cofactors, Vitamins, Prosthetic Groups, Pigments	Folate and pterines	Molybdenum cofactor biosynthesis	DNA-binding domain of ModE	1	0
Cofactors, Vitamins, Prosthetic Groups, Pigments	Folate and pterines	5-FCL-like protein	Butyryl-CoA dehydrogenase (EC 1.3.8.1)	0	1
Cofactors, Vitamins, Prosthetic Groups, Pigments	Folate and pterines	5-FCL-like protein	Dihydrolipoamide dehydrogenase (EC 1.8.1.4)	0	1
Cofactors, Vitamins, Prosthetic Groups, Pigments	Folate and pterines	Molybdenum cofactor biosynthesis	Protein co-occuring with molybdenum cofactor biosynthesis protein B	0	1
Cofactors, Vitamins, Prosthetic Groups, Pigments	Lipoic acid	Lipoic acid metabolism	Lipoate synthase	1	1
Cofactors, Vitamins, Prosthetic Groups, Pigments	Lipoic acid	Lipoic acid metabolism	Octanoate-[acyl-carrier-protein]-protein-N-octanoyltransferase	1	1
Cofactors, Vitamins, Prosthetic Groups, Pigments	Lipoic acid	Lipoic acid metabolism	Proposed lipoate regulatory protein YbeD	1	1
Cofactors, Vitamins, Prosthetic Groups, Pigments	NAD and NADP	NAD and NADP cofactor biosynthesis global	Glutamine amidotransferase chain of NAD synthetase	1	1
Cofactors, Vitamins, Prosthetic Groups, Pigments	NAD and NADP	NAD and NADP cofactor biosynthesis global	L-aspartate oxidase (EC 1.4.3.16)	1	1
Cofactors, Vitamins, Prosthetic Groups, Pigments	NAD and NADP	NAD and NADP cofactor biosynthesis global	NAD kinase (EC 2.7.1.23)	1	1
Cofactors, Vitamins, Prosthetic Groups, Pigments	NAD and NADP	NAD and NADP cofactor biosynthesis global	NAD synthetase (EC 6.3.1.5)	1	1
Cofactors, Vitamins, Prosthetic Groups, Pigments	NAD and NADP	NAD and NADP cofactor biosynthesis global	Nicotinamidase (EC 3.5.1.19)	1	1
Cofactors, Vitamins, Prosthetic Groups, Pigments	NAD and NADP	NAD and NADP cofactor biosynthesis global	Nicotinamide-nucleotide adenylyltransferase, NadM family (EC 2.7.7.1)	1	1
Cofactors, Vitamins, Prosthetic Groups, Pigments	NAD and NADP	NAD and NADP cofactor biosynthesis global	Nicotinate phosphoribosyltransferase (EC 2.4.2.11)	1	1
Cofactors, Vitamins, Prosthetic Groups, Pigments	NAD and NADP	NAD and NADP cofactor biosynthesis global	Quinolinate phosphoribosyltransferase [decarboxylating] (EC 2.4.2.19)	1	1
Cofactors, Vitamins, Prosthetic Groups, Pigments	NAD and NADP	NAD and NADP cofactor biosynthesis global	Quinolinate synthetase (EC 2.5.1.72)	1	1
Cofactors, Vitamins, Prosthetic Groups, Pigments	NAD and NADP	NAD and NADP cofactor biosynthesis global	Ribosyl nicotinamide transporter, PnuC-like	1	1
Cofactors, Vitamins, Prosthetic Groups, Pigments	NAD and NADP	NAD and NADP cofactor biosynthesis global	Nicotinamidase family protein YcaC	1	0
Cofactors, Vitamins, Prosthetic Groups, Pigments	NAD and NADP	NAD and NADP cofactor biosynthesis global	Nicotinamide phosphoribosyltransferase (EC 2.4.2.12)	1	0
Cofactors, Vitamins, Prosthetic Groups, Pigments	NAD and NADP	NAD and NADP cofactor biosynthesis global	Nudix-related transcriptional regulator NrtR	1	0
Cofactors, Vitamins, Prosthetic Groups, Pigments	NAD and NADP	NAD and NADP cofactor biosynthesis global	Niacin transporter NiaP	0	1
Cofactors, Vitamins, Prosthetic Groups, Pigments	Pyridoxine	Pyridoxin (Vitamin B6) Biosynthesis	1-deoxy-D-xylulose 5-phosphate synthase (EC 2.2.1.7)	1	1
Cofactors, Vitamins, Prosthetic Groups, Pigments	Pyridoxine	Pyridoxin (Vitamin B6) Biosynthesis	4-hydroxythreonine-4-phosphate dehydrogenase (EC 1.1.1.262)	1	1
Cofactors, Vitamins, Prosthetic Groups, Pigments	Pyridoxine	Pyridoxin (Vitamin B6) Biosynthesis	D-3-phosphoglycerate dehydrogenase (EC 1.1.1.95)	1	1
Cofactors, Vitamins, Prosthetic Groups, Pigments	Pyridoxine	Pyridoxin (Vitamin B6) Biosynthesis	Erythronate-4-phosphate dehydrogenase (EC 1.1.1.290)	1	1
Cofactors, Vitamins, Prosthetic Groups, Pigments	Pyridoxine	Pyridoxin (Vitamin B6) Biosynthesis	NAD-dependent glyceraldehyde-3-phosphate dehydrogenase (EC 1.2.1.12)	1	1
Cofactors, Vitamins, Prosthetic Groups, Pigments	Pyridoxine	Pyridoxin (Vitamin B6) Biosynthesis	Phosphoserine aminotransferase (EC 2.6.1.52)	1	1
Cofactors, Vitamins, Prosthetic Groups, Pigments	Pyridoxine	Pyridoxin (Vitamin B6) Biosynthesis	Pyridoxamine 5&#39;-phosphate oxidase (EC 1.4.3.5)	1	1
Cofactors, Vitamins, Prosthetic Groups, Pigments	Pyridoxine	Pyridoxin (Vitamin B6) Biosynthesis	Pyridoxine 5&#39;-phosphate synthase (EC 2.6.99.2)	1	1
Cofactors, Vitamins, Prosthetic Groups, Pigments	Quinone cofactors	Menaquinone and Phylloquinone Biosynthesis	Ubiquinone/menaquinone biosynthesis methyltransferase UbiE (EC 2.1.1.-)	1	1
Cofactors, Vitamins, Prosthetic Groups, Pigments	Quinone cofactors	Ubiquinone Biosynthesis	2-octaprenyl-3-methyl-6-methoxy-1,4-benzoquinol hydroxylase (EC 1.14.13.-)	1	1
Cofactors, Vitamins, Prosthetic Groups, Pigments	Quinone cofactors	Ubiquinone Biosynthesis	2-octaprenyl-6-methoxyphenol hydroxylase (EC 1.14.13.-)	1	1
Cofactors, Vitamins, Prosthetic Groups, Pigments	Quinone cofactors	Ubiquinone Biosynthesis	4-hydroxybenzoate polyprenyltransferase (EC 2.5.1.39)	1	1
Cofactors, Vitamins, Prosthetic Groups, Pigments	Quinone cofactors	Ubiquinone Biosynthesis	Chorismate--pyruvate lyase (EC 4.1.3.40)	1	1
Cofactors, Vitamins, Prosthetic Groups, Pigments	Quinone cofactors	Ubiquinone Biosynthesis	Protein YigP (COG3165) clustered with ubiquinone biosynthetic genes	1	1
Cofactors, Vitamins, Prosthetic Groups, Pigments	Quinone cofactors	Ubiquinone Biosynthesis	Ubiquinone biosynthesis monooxygenase UbiB	1	1
Cofactors, Vitamins, Prosthetic Groups, Pigments	Quinone cofactors	Ubiquinone Biosynthesis	Ubiquinone/menaquinone biosynthesis methyltransferase UbiE (EC 2.1.1.-)	1	1
Cofactors, Vitamins, Prosthetic Groups, Pigments	Quinone cofactors	Ubiquinone Biosynthesis - gjo	2-octaprenyl-3-methyl-6-methoxy-1,4-benzoquinol hydroxylase (EC 1.14.13.-)	1	1
Cofactors, Vitamins, Prosthetic Groups, Pigments	Quinone cofactors	Ubiquinone Biosynthesis - gjo	2-octaprenyl-6-methoxyphenol hydroxylase (EC 1.14.13.-)	1	1
Cofactors, Vitamins, Prosthetic Groups, Pigments	Quinone cofactors	Ubiquinone Biosynthesis - gjo	4-hydroxybenzoate polyprenyltransferase (EC 2.5.1.39)	1	1
Cofactors, Vitamins, Prosthetic Groups, Pigments	Quinone cofactors	Ubiquinone Biosynthesis - gjo	Chorismate--pyruvate lyase (EC 4.1.3.40)	1	1
Cofactors, Vitamins, Prosthetic Groups, Pigments	Quinone cofactors	Ubiquinone Biosynthesis - gjo	Protein YigP (COG3165) clustered with ubiquinone biosynthetic genes	1	1
Cofactors, Vitamins, Prosthetic Groups, Pigments	Quinone cofactors	Ubiquinone Biosynthesis - gjo	Ubiquinone biosynthesis monooxygenase UbiB	1	1
Cofactors, Vitamins, Prosthetic Groups, Pigments	Quinone cofactors	Ubiquinone Biosynthesis - gjo	Ubiquinone/menaquinone biosynthesis methyltransferase UbiE (EC 2.1.1.-)	1	1
Cofactors, Vitamins, Prosthetic Groups, Pigments	Quinone cofactors	Menaquinone and Phylloquinone Biosynthesis	2-heptaprenyl-1,4-naphthoquinone methyltransferase (EC 2.1.1.163)	1	0
Cofactors, Vitamins, Prosthetic Groups, Pigments	Quinone cofactors	Ubiquinone Biosynthesis - gjo	ABC1 family protein	1	0
Cofactors, Vitamins, Prosthetic Groups, Pigments	Quinone cofactors	Menaquinone and Phylloquinone Biosynthesis	Naphthoate synthase (EC 4.1.3.36)	0	1
Cofactors, Vitamins, Prosthetic Groups, Pigments	Riboflavin, FMN, FAD	Riboflavin, FMN and FAD metabolism	3,4-dihydroxy-2-butanone 4-phosphate synthase (EC 4.1.99.12)	1	1
Cofactors, Vitamins, Prosthetic Groups, Pigments	Riboflavin, FMN, FAD	Riboflavin, FMN and FAD metabolism	6,7-dimethyl-8-ribityllumazine synthase (EC 2.5.1.78)	1	1
Cofactors, Vitamins, Prosthetic Groups, Pigments	Riboflavin, FMN, FAD	Riboflavin, FMN and FAD metabolism	FMN adenylyltransferase (EC 2.7.7.2)	1	1
Cofactors, Vitamins, Prosthetic Groups, Pigments	Riboflavin, FMN, FAD	Riboflavin, FMN and FAD metabolism	GTP cyclohydrolase II (EC 3.5.4.25)	1	1
Cofactors, Vitamins, Prosthetic Groups, Pigments	Riboflavin, FMN, FAD	Riboflavin, FMN and FAD metabolism	Riboflavin kinase (EC 2.7.1.26)	1	1
Cofactors, Vitamins, Prosthetic Groups, Pigments	Riboflavin, FMN, FAD	Riboflavin, FMN and FAD metabolism in plants	3,4-dihydroxy-2-butanone 4-phosphate synthase (EC 4.1.99.12)	1	1
Cofactors, Vitamins, Prosthetic Groups, Pigments	Riboflavin, FMN, FAD	Riboflavin, FMN and FAD metabolism in plants	6,7-dimethyl-8-ribityllumazine synthase (EC 2.5.1.78)	1	1
Cofactors, Vitamins, Prosthetic Groups, Pigments	Riboflavin, FMN, FAD	Riboflavin, FMN and FAD metabolism in plants	FAD pyrophosphatase (EC 3.6.1.18)	1	1
Cofactors, Vitamins, Prosthetic Groups, Pigments	Riboflavin, FMN, FAD	Riboflavin, FMN and FAD metabolism in plants	FIG000859: hypothetical protein YebC	1	1
Cofactors, Vitamins, Prosthetic Groups, Pigments	Riboflavin, FMN, FAD	Riboflavin, FMN and FAD metabolism in plants	FMN adenylyltransferase (EC 2.7.7.2)	1	1
Cofactors, Vitamins, Prosthetic Groups, Pigments	Riboflavin, FMN, FAD	Riboflavin, FMN and FAD metabolism in plants	GTP cyclohydrolase II (EC 3.5.4.25)	1	1
Cofactors, Vitamins, Prosthetic Groups, Pigments	Riboflavin, FMN, FAD	Riboflavin, FMN and FAD metabolism in plants	Multi antimicrobial extrusion protein (Na(+)/drug antiporter), MATE family of MDR efflux pumps	1	1
Cofactors, Vitamins, Prosthetic Groups, Pigments	Riboflavin, FMN, FAD	Riboflavin, FMN and FAD metabolism in plants	Riboflavin kinase (EC 2.7.1.26)	1	1
Cofactors, Vitamins, Prosthetic Groups, Pigments	Riboflavin, FMN, FAD	Riboflavin, FMN and FAD metabolism in plants	tRNA (5-methylaminomethyl-2-thiouridylate)-methyltransferase (EC 2.1.1.61)	1	1
Cofactors, Vitamins, Prosthetic Groups, Pigments	Riboflavin, FMN, FAD	Riboflavin, FMN and FAD metabolism in plants	tRNA pseudouridine synthase B (EC 4.2.1.70)	1	1
Cofactors, Vitamins, Prosthetic Groups, Pigments	Riboflavin, FMN, FAD	riboflavin to FAD	3,4-dihydroxy-2-butanone 4-phosphate synthase (EC 4.1.99.12)	1	1
Cofactors, Vitamins, Prosthetic Groups, Pigments	Riboflavin, FMN, FAD	riboflavin to FAD	FMN adenylyltransferase (EC 2.7.7.2)	1	1
Cofactors, Vitamins, Prosthetic Groups, Pigments	Riboflavin, FMN, FAD	riboflavin to FAD	Riboflavin kinase (EC 2.7.1.26)	1	1
Cofactors, Vitamins, Prosthetic Groups, Pigments	Riboflavin, FMN, FAD	Flavodoxin	Flavodoxin 2	1	0
Cofactors, Vitamins, Prosthetic Groups, Pigments	Riboflavin, FMN, FAD	Flavodoxin	NAD(P)H oxidoreductase YRKL (EC 1.6.99.-)	1	0
Cofactors, Vitamins, Prosthetic Groups, Pigments	Riboflavin, FMN, FAD	Riboflavin, FMN and FAD metabolism	5-Amino-6-(5&#39;-phosphoribitylamino)uracil phosphatase	0	1
Cofactors, Vitamins, Prosthetic Groups, Pigments	Riboflavin, FMN, FAD	Riboflavin, FMN and FAD metabolism	5-amino-6-(5-phosphoribosylamino)uracil reductase (EC 1.1.1.193)	0	1
Cofactors, Vitamins, Prosthetic Groups, Pigments	Riboflavin, FMN, FAD	Riboflavin, FMN and FAD metabolism	Diaminohydroxyphosphoribosylaminopyrimidine deaminase (EC 3.5.4.26)	0	1
Cofactors, Vitamins, Prosthetic Groups, Pigments	Riboflavin, FMN, FAD	Riboflavin, FMN and FAD metabolism	Riboflavin synthase eubacterial/eukaryotic (EC 2.5.1.9)	0	1
Cofactors, Vitamins, Prosthetic Groups, Pigments	Tetrapyrroles	Heme and Siroheme Biosynthesis	Coproporphyrinogen III oxidase, aerobic (EC 1.3.3.3)	1	1
Cofactors, Vitamins, Prosthetic Groups, Pigments	Tetrapyrroles	Heme and Siroheme Biosynthesis	Ferrochelatase, protoheme ferro-lyase (EC 4.99.1.1)	1	1
Cofactors, Vitamins, Prosthetic Groups, Pigments	Tetrapyrroles	Heme and Siroheme Biosynthesis	Glutamate-1-semialdehyde aminotransferase (EC 5.4.3.8)	1	1
Cofactors, Vitamins, Prosthetic Groups, Pigments	Tetrapyrroles	Heme and Siroheme Biosynthesis	Glutamyl-tRNA reductase (EC 1.2.1.70)	1	1
Cofactors, Vitamins, Prosthetic Groups, Pigments	Tetrapyrroles	Heme and Siroheme Biosynthesis	Glutamyl-tRNA synthetase (EC 6.1.1.17)	1	1
Cofactors, Vitamins, Prosthetic Groups, Pigments	Tetrapyrroles	Heme and Siroheme Biosynthesis	Porphobilinogen synthase (EC 4.2.1.24)	1	1
Cofactors, Vitamins, Prosthetic Groups, Pigments	Tetrapyrroles	Heme and Siroheme Biosynthesis	Precorrin-2 oxidase (EC 1.3.1.76)	1	1
Cofactors, Vitamins, Prosthetic Groups, Pigments	Tetrapyrroles	Heme and Siroheme Biosynthesis	Protoporphyrinogen IX oxidase, novel form, HemJ (EC 1.3.-.-)	1	1
Cofactors, Vitamins, Prosthetic Groups, Pigments	Tetrapyrroles	Heme and Siroheme Biosynthesis	Radical SAM family enzyme, similar to coproporphyrinogen III oxidase, oxygen-independent, clustered with nucleoside-triphosphatase RdgB	1	1
Cofactors, Vitamins, Prosthetic Groups, Pigments	Tetrapyrroles	Heme and Siroheme Biosynthesis	Sirohydrochlorin ferrochelatase (EC 4.99.1.4)	1	1
Cofactors, Vitamins, Prosthetic Groups, Pigments	Tetrapyrroles	Heme and Siroheme Biosynthesis	Uroporphyrinogen III decarboxylase (EC 4.1.1.37)	1	1
Cofactors, Vitamins, Prosthetic Groups, Pigments	Tetrapyrroles	Heme and Siroheme Biosynthesis	Uroporphyrinogen-III methyltransferase (EC 2.1.1.107)	1	1
Cofactors, Vitamins, Prosthetic Groups, Pigments	Tetrapyrroles	Heme and Siroheme Biosynthesis	Coproporphyrinogen III oxidase, oxygen-independent (EC 1.3.99.22)	1	0
Cofactors, Vitamins, Prosthetic Groups, Pigments	Tetrapyrroles	Heme and Siroheme Biosynthesis	Porphobilinogen deaminase (EC 2.5.1.61)	0	1
Cofactors, Vitamins, Prosthetic Groups, Pigments	Tetrapyrroles	Heme and Siroheme Biosynthesis	Uroporphyrinogen-III synthase (EC 4.2.1.75)	0	1
Cofactors, Vitamins, Prosthetic Groups, Pigments	no subcategory	Thiamin biosynthesis	1-deoxy-D-xylulose 5-phosphate synthase (EC 2.2.1.7)	1	1
Cofactors, Vitamins, Prosthetic Groups, Pigments	no subcategory	Thiamin biosynthesis	Cysteine desulfurase (EC 2.8.1.7), IscS subfamily	1	1
Cofactors, Vitamins, Prosthetic Groups, Pigments	no subcategory	Thiamin biosynthesis	Glycine oxidase ThiO (EC 1.4.3.19)	1	1
Cofactors, Vitamins, Prosthetic Groups, Pigments	no subcategory	Thiamin biosynthesis	Hydroxyethylthiazole kinase (EC 2.7.1.50)	1	1
Cofactors, Vitamins, Prosthetic Groups, Pigments	no subcategory	Thiamin biosynthesis	Sulfur carrier protein ThiS	1	1
Cofactors, Vitamins, Prosthetic Groups, Pigments	no subcategory	Thiamin biosynthesis	Thiamin-phosphate pyrophosphorylase (EC 2.5.1.3)	1	1
Cofactors, Vitamins, Prosthetic Groups, Pigments	no subcategory	Thiamin biosynthesis	Thiamine-monophosphate kinase (EC 2.7.4.16)	1	1
Cofactors, Vitamins, Prosthetic Groups, Pigments	no subcategory	Thiamin biosynthesis	Thiazole biosynthesis protein ThiG	1	1
DNA Metabolism	CRISPs	CRISPRs	CRISPR-associated helicase Cas3, Yersinia-type	1	0
DNA Metabolism	CRISPs	CRISPRs	CRISPR-associated protein Cas1	1	0
DNA Metabolism	CRISPs	CRISPRs	CRISPR-associated protein, Csy1 family	1	0
DNA Metabolism	CRISPs	CRISPRs	CRISPR-associated protein, Csy2 family	1	0
DNA Metabolism	CRISPs	CRISPRs	CRISPR-associated protein, Csy3 family	1	0
DNA Metabolism	CRISPs	CRISPRs	CRISPR-associated protein, Csy4 family	1	0
DNA Metabolism	DNA recombination	RuvABC plus a hypothetical	Crossover junction endodeoxyribonuclease RuvC (EC 3.1.22.4)	1	1
DNA Metabolism	DNA recombination	RuvABC plus a hypothetical	FIG000859: hypothetical protein YebC	1	1
DNA Metabolism	DNA recombination	RuvABC plus a hypothetical	Holliday junction DNA helicase RuvA	1	1
DNA Metabolism	DNA recombination	RuvABC plus a hypothetical	Holliday junction DNA helicase RuvB	1	1
DNA Metabolism	DNA repair	2-phosphoglycolate salvage	Phosphoglycolate phosphatase (EC 3.1.3.18)	1	1
DNA Metabolism	DNA repair	2-phosphoglycolate salvage	Similar to phosphoglycolate phosphatase, clustered with ribosomal large subunit pseudouridine synthase C	1	1
DNA Metabolism	DNA repair	2-phosphoglycolate salvage	Similar to phosphoglycolate phosphatase, clustered with ubiquinone biosynthesis SAM-dependent O-methyltransferase	1	1
DNA Metabolism	DNA repair	DNA Repair Base Excision	DNA ligase (EC 6.5.1.2)	1	1
DNA Metabolism	DNA repair	DNA Repair Base Excision	DNA polymerase I (EC 2.7.7.7)	1	1
DNA Metabolism	DNA repair	DNA Repair Base Excision	DNA-3-methyladenine glycosylase (EC 3.2.2.20)	1	1
DNA Metabolism	DNA repair	DNA Repair Base Excision	Endonuclease III (EC 4.2.99.18)	1	1
DNA Metabolism	DNA repair	DNA Repair Base Excision	Formamidopyrimidine-DNA glycosylase (EC 3.2.2.23)	1	1
DNA Metabolism	DNA repair	DNA Repair Base Excision	Single-stranded-DNA-specific exonuclease RecJ (EC 3.1.-.-)	1	1
DNA Metabolism	DNA repair	DNA Repair Base Excision	Uracil-DNA glycosylase, family 1	1	1
DNA Metabolism	DNA repair	DNA repair, UvrABC system	Excinuclease ABC subunit A	1	1
DNA Metabolism	DNA repair	DNA repair, UvrABC system	Excinuclease ABC subunit B	1	1
DNA Metabolism	DNA repair	DNA repair, UvrABC system	Excinuclease ABC subunit C	1	1
DNA Metabolism	DNA repair	DNA repair, bacterial	A/G-specific adenine glycosylase (EC 3.2.2.-)	1	1
DNA Metabolism	DNA repair	DNA repair, bacterial	DNA repair protein RadA	1	1
DNA Metabolism	DNA repair	DNA repair, bacterial	DNA repair protein RadC	1	1
DNA Metabolism	DNA repair	DNA repair, bacterial	DNA repair protein RecN	1	1
DNA Metabolism	DNA repair	DNA repair, bacterial	DNA-damage-inducible protein J	1	1
DNA Metabolism	DNA repair	DNA repair, bacterial	Exodeoxyribonuclease III (EC 3.1.11.2)	1	1
DNA Metabolism	DNA repair	DNA repair, bacterial	Exodeoxyribonuclease VII large subunit (EC 3.1.11.6)	1	1
DNA Metabolism	DNA repair	DNA repair, bacterial	Exodeoxyribonuclease VII small subunit (EC 3.1.11.6)	1	1
DNA Metabolism	DNA repair	DNA repair, bacterial	Exonuclease SbcC	1	1
DNA Metabolism	DNA repair	DNA repair, bacterial	Exonuclease SbcD	1	1
DNA Metabolism	DNA repair	DNA repair, bacterial	G:T/U mismatch-specific uracil/thymine DNA-glycosylase	1	1
DNA Metabolism	DNA repair	DNA repair, bacterial	Methylated-DNA--protein-cysteine methyltransferase (EC 2.1.1.63)	1	1
DNA Metabolism	DNA repair	DNA repair, bacterial	RecA protein	1	1
DNA Metabolism	DNA repair	DNA repair, bacterial	Single-stranded DNA-binding protein	1	1
DNA Metabolism	DNA repair	DNA repair, bacterial MutL-MutS system	DNA mismatch repair protein MutL	1	1
DNA Metabolism	DNA repair	DNA repair, bacterial MutL-MutS system	DNA mismatch repair protein MutS	1	1
DNA Metabolism	DNA repair	DNA repair, bacterial RecBCD pathway	Exodeoxyribonuclease V alpha chain (EC 3.1.11.5)	1	1
DNA Metabolism	DNA repair	DNA repair, bacterial RecBCD pathway	Exodeoxyribonuclease V beta chain (EC 3.1.11.5)	1	1
DNA Metabolism	DNA repair	DNA repair, bacterial RecBCD pathway	Exodeoxyribonuclease V gamma chain (EC 3.1.11.5)	1	1
DNA Metabolism	DNA repair	DNA repair, bacterial RecFOR pathway	DNA recombination and repair protein RecF	1	1
DNA Metabolism	DNA repair	DNA repair, bacterial RecFOR pathway	DNA recombination and repair protein RecO	1	1
DNA Metabolism	DNA repair	DNA repair, bacterial RecFOR pathway	RecA protein	1	1
DNA Metabolism	DNA repair	DNA repair, bacterial RecFOR pathway	Recombination protein RecR	1	1
DNA Metabolism	DNA repair	DNA repair, bacterial RecFOR pathway	Single-stranded DNA-binding protein	1	1
DNA Metabolism	DNA repair	DNA repair, bacterial RecFOR pathway	Single-stranded-DNA-specific exonuclease RecJ (EC 3.1.-.-)	1	1
DNA Metabolism	DNA repair	DNA repair, bacterial UvrD and related helicases	ATP-dependent DNA helicase Rep	1	1
DNA Metabolism	DNA repair	DNA repair, bacterial UvrD and related helicases	ATP-dependent DNA helicase UvrD/PcrA, proteobacterial paralog	1	1
DNA Metabolism	DNA repair	DNA repair, bacterial photolyase	Deoxyribodipyrimidine photolyase (EC 4.1.99.3)	1	1
DNA Metabolism	DNA repair	DNA repair system including RecA, MutS and a hypothetical protein	DNA mismatch repair protein MutS	1	1
DNA Metabolism	DNA repair	DNA repair system including RecA, MutS and a hypothetical protein	RecA protein	1	1
DNA Metabolism	DNA repair	DNA repair system including RecA, MutS and a hypothetical protein	Regulatory protein RecX	1	1
DNA Metabolism	DNA repair	RecA and RecX	RecA protein	1	1
DNA Metabolism	DNA repair	RecA and RecX	Regulatory protein RecX	1	1
DNA Metabolism	DNA repair	Uracil-DNA glycosylase	Domain often clustered or fused with uracil-DNA glycosylase	1	1
DNA Metabolism	DNA repair	Uracil-DNA glycosylase	G:T/U mismatch-specific uracil/thymine DNA-glycosylase	1	1
DNA Metabolism	DNA repair	Uracil-DNA glycosylase	Uracil-DNA glycosylase, family 1	1	1
DNA Metabolism	DNA repair	DNA repair, UvrABC system	Excinuclease ABC subunit A paralog of unknown function	1	0
DNA Metabolism	DNA repair	DNA repair, bacterial	ADA regulatory protein	1	0
DNA Metabolism	DNA repair	DNA Repair Base Excision	DNA-3-methyladenine glycosylase II (EC 3.2.2.21)	0	1
DNA Metabolism	DNA repair	DNA repair, bacterial	DNA polymerase IV (EC 2.7.7.7)	0	1
DNA Metabolism	DNA replication	DNA topoisomerases, Type I, ATP-independent	DNA topoisomerase I (EC 5.99.1.2)	1	1
DNA Metabolism	DNA replication	DNA topoisomerases, Type II, ATP-dependent	DNA gyrase subunit A (EC 5.99.1.3)	1	1
DNA Metabolism	DNA replication	DNA topoisomerases, Type II, ATP-dependent	DNA gyrase subunit B (EC 5.99.1.3)	1	1
DNA Metabolism	DNA replication	DNA topoisomerases, Type II, ATP-dependent	Topoisomerase IV subunit B (EC 5.99.1.-)	1	1
DNA Metabolism	DNA replication	DNA topoisomerases, Type II, ATP-dependent	Topoisomerase IV subunit A (EC 5.99.1.-)	0	1
DNA Metabolism	DNA uptake, competence	DNA processing cluster	DNA polymerase III subunits gamma and tau (EC 2.7.7.7)	1	1
DNA Metabolism	DNA uptake, competence	DNA processing cluster	FIG000557: hypothetical protein co-occurring with RecR	1	1
DNA Metabolism	DNA uptake, competence	DNA processing cluster	Protein involved in catabolism of external DNA	1	1
DNA Metabolism	DNA uptake, competence	DNA processing cluster	Recombination protein RecR	1	1
DNA Metabolism	no subcategory	DNA structural proteins, bacterial	Chromosome partition protein smc	1	1
DNA Metabolism	no subcategory	DNA structural proteins, bacterial	DNA-binding protein Fis	1	1
DNA Metabolism	no subcategory	DNA structural proteins, bacterial	DNA-binding protein HU-beta	1	1
DNA Metabolism	no subcategory	DNA structural proteins, bacterial	Integration host factor alpha subunit	1	1
DNA Metabolism	no subcategory	DNA structural proteins, bacterial	Integration host factor beta subunit	1	1
DNA Metabolism	no subcategory	Restriction-Modification System	Putative predicted metal-dependent hydrolase	1	1
DNA Metabolism	no subcategory	Restriction-Modification System	Type I restriction-modification system, DNA-methyltransferase subunit M (EC 2.1.1.72)	1	1
DNA Metabolism	no subcategory	Restriction-Modification System	Type I restriction-modification system, restriction subunit R (EC 3.1.21.3)	1	1
DNA Metabolism	no subcategory	Restriction-Modification System	Type I restriction-modification system, specificity subunit S (EC 3.1.21.3)	1	1
DNA Metabolism	no subcategory	Type I Restriction-Modification	Type I restriction-modification system, DNA-methyltransferase subunit M (EC 2.1.1.72)	1	1
DNA Metabolism	no subcategory	Type I Restriction-Modification	Type I restriction-modification system, restriction subunit R (EC 3.1.21.3)	1	1
DNA Metabolism	no subcategory	Type I Restriction-Modification	Type I restriction-modification system, specificity subunit S (EC 3.1.21.3)	1	1
DNA Metabolism	no subcategory	YcfH	Putative deoxyribonuclease YcfH	1	1
DNA Metabolism	no subcategory	YcfH	Putative deoxyribonuclease YjjV	1	1
DNA Metabolism	no subcategory	Restriction-Modification System	Putative DNA-binding protein in cluster with Type I restriction-modification system	0	1
Dormancy and Sporulation	no subcategory	Persister Cells	Cell division inhibitor	1	1
Dormancy and Sporulation	no subcategory	Sporulation-associated proteins with broader functions	Peptidyl-tRNA hydrolase (EC 3.1.1.29)	1	1
Fatty Acids, Lipids, and Isoprenoids	Fatty acids	Acyl-CoA thioesterase II	Acyl-CoA thioesterase II (EC 3.1.2.-)	1	1
Fatty Acids, Lipids, and Isoprenoids	Fatty acids	Acyl-CoA thioesterase II	TesB-like acyl-CoA thioesterase 1	1	1
Fatty Acids, Lipids, and Isoprenoids	Fatty acids	Fatty Acid Biosynthesis FASII	3-hydroxyacyl-[acyl-carrier-protein] dehydratase, FabZ form (EC 4.2.1.59)	1	1
Fatty Acids, Lipids, and Isoprenoids	Fatty acids	Fatty Acid Biosynthesis FASII	3-oxoacyl-[acyl-carrier protein] reductase (EC 1.1.1.100)	1	1
Fatty Acids, Lipids, and Isoprenoids	Fatty acids	Fatty Acid Biosynthesis FASII	3-oxoacyl-[acyl-carrier-protein] synthase, KASI (EC 2.3.1.41)	1	1
Fatty Acids, Lipids, and Isoprenoids	Fatty acids	Fatty Acid Biosynthesis FASII	4&#39;-phosphopantetheinyl transferase (EC 2.7.8.-)	1	1
Fatty Acids, Lipids, and Isoprenoids	Fatty acids	Fatty Acid Biosynthesis FASII	Acetyl-coenzyme A carboxyl transferase alpha chain (EC 6.4.1.2)	1	1
Fatty Acids, Lipids, and Isoprenoids	Fatty acids	Fatty Acid Biosynthesis FASII	Acetyl-coenzyme A carboxyl transferase beta chain (EC 6.4.1.2)	1	1
Fatty Acids, Lipids, and Isoprenoids	Fatty acids	Fatty Acid Biosynthesis FASII	Acyl carrier protein	1	1
Fatty Acids, Lipids, and Isoprenoids	Fatty acids	Fatty Acid Biosynthesis FASII	Biotin carboxyl carrier protein of acetyl-CoA carboxylase	1	1
Fatty Acids, Lipids, and Isoprenoids	Fatty acids	Fatty Acid Biosynthesis FASII	Biotin carboxylase of acetyl-CoA carboxylase (EC 6.3.4.14)	1	1
Fatty Acids, Lipids, and Isoprenoids	Fatty acids	Fatty Acid Biosynthesis FASII	Enoyl-[acyl-carrier-protein] reductase [FMN] (EC 1.3.1.9)	1	1
Fatty Acids, Lipids, and Isoprenoids	Fatty acids	Fatty Acid Biosynthesis FASII	Enoyl-[acyl-carrier-protein] reductase [NADH] (EC 1.3.1.9)	1	1
Fatty Acids, Lipids, and Isoprenoids	Fatty acids	Fatty Acid Biosynthesis FASII	Malonyl CoA-acyl carrier protein transacylase (EC 2.3.1.39)	1	1
Fatty Acids, Lipids, and Isoprenoids	Fatty acids	Fatty acid metabolism cluster	3-hydroxyacyl-CoA dehydrogenase (EC 1.1.1.35)	1	1
Fatty Acids, Lipids, and Isoprenoids	Fatty acids	Fatty acid metabolism cluster	3-hydroxybutyryl-CoA epimerase (EC 5.1.2.3)	1	1
Fatty Acids, Lipids, and Isoprenoids	Fatty acids	Fatty acid metabolism cluster	3-ketoacyl-CoA thiolase (EC 2.3.1.16)	1	1
Fatty Acids, Lipids, and Isoprenoids	Fatty acids	Fatty acid metabolism cluster	Enoyl-CoA hydratase (EC 4.2.1.17)	1	1
Fatty Acids, Lipids, and Isoprenoids	Fatty acids	Fatty acid metabolism cluster	Long-chain-fatty-acid--CoA ligase (EC 6.2.1.3)	1	1
Fatty Acids, Lipids, and Isoprenoids	Fatty acids	Fatty Acid Biosynthesis FASII	3-oxoacyl-[acyl-carrier-protein] synthase, KASIII (EC 2.3.1.41)	1	0
Fatty Acids, Lipids, and Isoprenoids	Fatty acids	Acyl-CoA thioesterase II	TesB-like acyl-CoA thioesterase 5	0	1
Fatty Acids, Lipids, and Isoprenoids	Isoprenoids	Isoprenoid Biosynthesis	1-deoxy-D-xylulose 5-phosphate reductoisomerase (EC 1.1.1.267)	1	1
Fatty Acids, Lipids, and Isoprenoids	Isoprenoids	Isoprenoid Biosynthesis	1-deoxy-D-xylulose 5-phosphate synthase (EC 2.2.1.7)	1	1
Fatty Acids, Lipids, and Isoprenoids	Isoprenoids	Isoprenoid Biosynthesis	1-hydroxy-2-methyl-2-(E)-butenyl 4-diphosphate synthase (EC 1.17.7.1)	1	1
Fatty Acids, Lipids, and Isoprenoids	Isoprenoids	Isoprenoid Biosynthesis	2-C-methyl-D-erythritol 2,4-cyclodiphosphate synthase (EC 4.6.1.12)	1	1
Fatty Acids, Lipids, and Isoprenoids	Isoprenoids	Isoprenoid Biosynthesis	2-C-methyl-D-erythritol 4-phosphate cytidylyltransferase (EC 2.7.7.60)	1	1
Fatty Acids, Lipids, and Isoprenoids	Isoprenoids	Isoprenoid Biosynthesis	4-diphosphocytidyl-2-C-methyl-D-erythritol kinase (EC 2.7.1.148)	1	1
Fatty Acids, Lipids, and Isoprenoids	Isoprenoids	Isoprenoid Biosynthesis	4-hydroxy-3-methylbut-2-enyl diphosphate reductase (EC 1.17.1.2)	1	1
Fatty Acids, Lipids, and Isoprenoids	Isoprenoids	Isoprenoid Biosynthesis	Acetyl-CoA acetyltransferase (EC 2.3.1.9)	1	1
Fatty Acids, Lipids, and Isoprenoids	Isoprenoids	Isoprenoid Biosynthesis	Dimethylallyltransferase (EC 2.5.1.1)	1	1
Fatty Acids, Lipids, and Isoprenoids	Isoprenoids	Isoprenoid Biosynthesis	Undecaprenyl diphosphate synthase (EC 2.5.1.31)	1	1
Fatty Acids, Lipids, and Isoprenoids	Isoprenoids	Isoprenoinds for Quinones	Dimethylallyltransferase (EC 2.5.1.1)	1	1
Fatty Acids, Lipids, and Isoprenoids	Isoprenoids	Isoprenoinds for Quinones	Undecaprenyl diphosphate synthase (EC 2.5.1.31)	1	1
Fatty Acids, Lipids, and Isoprenoids	Isoprenoids	Nonmevalonate Branch of Isoprenoid Biosynthesis	1-deoxy-D-xylulose 5-phosphate reductoisomerase (EC 1.1.1.267)	1	1
Fatty Acids, Lipids, and Isoprenoids	Isoprenoids	Nonmevalonate Branch of Isoprenoid Biosynthesis	1-deoxy-D-xylulose 5-phosphate synthase (EC 2.2.1.7)	1	1
Fatty Acids, Lipids, and Isoprenoids	Isoprenoids	Nonmevalonate Branch of Isoprenoid Biosynthesis	1-hydroxy-2-methyl-2-(E)-butenyl 4-diphosphate synthase (EC 1.17.7.1)	1	1
Fatty Acids, Lipids, and Isoprenoids	Isoprenoids	Nonmevalonate Branch of Isoprenoid Biosynthesis	2-C-methyl-D-erythritol 2,4-cyclodiphosphate synthase (EC 4.6.1.12)	1	1
Fatty Acids, Lipids, and Isoprenoids	Isoprenoids	Nonmevalonate Branch of Isoprenoid Biosynthesis	2-C-methyl-D-erythritol 4-phosphate cytidylyltransferase (EC 2.7.7.60)	1	1
Fatty Acids, Lipids, and Isoprenoids	Isoprenoids	Nonmevalonate Branch of Isoprenoid Biosynthesis	4-diphosphocytidyl-2-C-methyl-D-erythritol kinase (EC 2.7.1.148)	1	1
Fatty Acids, Lipids, and Isoprenoids	Isoprenoids	Nonmevalonate Branch of Isoprenoid Biosynthesis	4-hydroxy-3-methylbut-2-enyl diphosphate reductase (EC 1.17.1.2)	1	1
Fatty Acids, Lipids, and Isoprenoids	Phospholipids	Cardiolipin synthesis	Cardiolipin synthetase (EC 2.7.8.-)	1	1
Fatty Acids, Lipids, and Isoprenoids	Phospholipids	Glycerolipid and Glycerophospholipid Metabolism in Bacteria	1-acyl-sn-glycerol-3-phosphate acyltransferase (EC 2.3.1.51)	1	1
Fatty Acids, Lipids, and Isoprenoids	Phospholipids	Glycerolipid and Glycerophospholipid Metabolism in Bacteria	Acyl carrier protein	1	1
Fatty Acids, Lipids, and Isoprenoids	Phospholipids	Glycerolipid and Glycerophospholipid Metabolism in Bacteria	Alcohol dehydrogenase (EC 1.1.1.1)	1	1
Fatty Acids, Lipids, and Isoprenoids	Phospholipids	Glycerolipid and Glycerophospholipid Metabolism in Bacteria	Aldehyde dehydrogenase (EC 1.2.1.3)	1	1
Fatty Acids, Lipids, and Isoprenoids	Phospholipids	Glycerolipid and Glycerophospholipid Metabolism in Bacteria	CDP-diacylglycerol--glycerol-3-phosphate 3-phosphatidyltransferase (EC 2.7.8.5)	1	1
Fatty Acids, Lipids, and Isoprenoids	Phospholipids	Glycerolipid and Glycerophospholipid Metabolism in Bacteria	CDP-diacylglycerol--serine O-phosphatidyltransferase (EC 2.7.8.8)	1	1
Fatty Acids, Lipids, and Isoprenoids	Phospholipids	Glycerolipid and Glycerophospholipid Metabolism in Bacteria	Cardiolipin synthetase (EC 2.7.8.-)	1	1
Fatty Acids, Lipids, and Isoprenoids	Phospholipids	Glycerolipid and Glycerophospholipid Metabolism in Bacteria	Diacylglycerol kinase (EC 2.7.1.107)	1	1
Fatty Acids, Lipids, and Isoprenoids	Phospholipids	Glycerolipid and Glycerophospholipid Metabolism in Bacteria	Glycerol kinase (EC 2.7.1.30)	1	1
Fatty Acids, Lipids, and Isoprenoids	Phospholipids	Glycerolipid and Glycerophospholipid Metabolism in Bacteria	Glycerol-3-phosphate acyltransferase (EC 2.3.1.15)	1	1
Fatty Acids, Lipids, and Isoprenoids	Phospholipids	Glycerolipid and Glycerophospholipid Metabolism in Bacteria	Glycerol-3-phosphate dehydrogenase [NAD(P)+] (EC 1.1.1.94)	1	1
Fatty Acids, Lipids, and Isoprenoids	Phospholipids	Glycerolipid and Glycerophospholipid Metabolism in Bacteria	Phosphatidate cytidylyltransferase (EC 2.7.7.41)	1	1
Fatty Acids, Lipids, and Isoprenoids	Phospholipids	Glycerolipid and Glycerophospholipid Metabolism in Bacteria	Phosphatidylglycerophosphatase A (EC 3.1.3.27)	1	1
Fatty Acids, Lipids, and Isoprenoids	Phospholipids	Glycerolipid and Glycerophospholipid Metabolism in Bacteria	Phosphatidylserine decarboxylase (EC 4.1.1.65)	1	1
Fatty Acids, Lipids, and Isoprenoids	Phospholipids	Glycerolipid and Glycerophospholipid Metabolism in Bacteria	Aldehyde dehydrogenase B (EC 1.2.1.22)	0	1
Fatty Acids, Lipids, and Isoprenoids	Triacylglycerols	Triacylglycerol metabolism	Lysophospholipase (EC 3.1.1.5)	1	1
Fatty Acids, Lipids, and Isoprenoids	Triacylglycerols	Triacylglycerol metabolism	Phospholipase A1 precursor (EC 3.1.1.32, EC 3.1.1.4)	1	1
Fatty Acids, Lipids, and Isoprenoids	no subcategory	Polyhydroxybutyrate metabolism	3-hydroxyacyl-CoA dehydrogenase (EC 1.1.1.35)	1	1
Fatty Acids, Lipids, and Isoprenoids	no subcategory	Polyhydroxybutyrate metabolism	3-hydroxybutyryl-CoA epimerase (EC 5.1.2.3)	1	1
Fatty Acids, Lipids, and Isoprenoids	no subcategory	Polyhydroxybutyrate metabolism	3-ketoacyl-CoA thiolase (EC 2.3.1.16)	1	1
Fatty Acids, Lipids, and Isoprenoids	no subcategory	Polyhydroxybutyrate metabolism	Acetoacetyl-CoA synthetase (EC 6.2.1.16)	1	1
Fatty Acids, Lipids, and Isoprenoids	no subcategory	Polyhydroxybutyrate metabolism	Acetyl-CoA acetyltransferase (EC 2.3.1.9)	1	1
Fatty Acids, Lipids, and Isoprenoids	no subcategory	Polyhydroxybutyrate metabolism	Enoyl-CoA hydratase (EC 4.2.1.17)	1	1
Fatty Acids, Lipids, and Isoprenoids	no subcategory	Polyhydroxybutyrate metabolism	Polyhydroxyalkanoic acid synthase	1	1
Fatty Acids, Lipids, and Isoprenoids	no subcategory	Polyhydroxybutyrate metabolism	polyhydroxyalkanoate granule-associated protein PhaI	1	1
Fatty Acids, Lipids, and Isoprenoids	no subcategory	Polyhydroxybutyrate metabolism	Short chain fatty acids transporter	0	1
Iron acquisition and metabolism	Siderophores	Siderophore assembly kit	Siderophore biosynthesis protein, monooxygenase	1	1
Iron acquisition and metabolism	Siderophores	Siderophore assembly kit	Siderophore synthetase component, ligase	1	1
Iron acquisition and metabolism	Siderophores	Siderophore assembly kit	Siderophore synthetase large component, acetyltransferase	1	1
Iron acquisition and metabolism	Siderophores	Siderophore assembly kit	Siderophore synthetase small component, acetyltransferase	1	1
Iron acquisition and metabolism	Siderophores	Siderophore assembly kit	TonB-dependent siderophore receptor	1	1
Iron acquisition and metabolism	Siderophores	Siderophore Achromobactin	Permease of the major facilitator superfamily in uncharacterized siderophore S biosynthesis operon	0	1
Iron acquisition and metabolism	Siderophores	Siderophore Achromobactin	Putative siderophore biosynthesis protein, related to 2-demethylmenaquinone methyltransferase	0	1
Iron acquisition and metabolism	Siderophores	Siderophore Achromobactin	Uncharacterized siderophore S biosynthesis AcsA-like protein	0	1
Iron acquisition and metabolism	Siderophores	Siderophore Achromobactin	Uncharacterized siderophore S biosynthesis protein, AcsC-like	0	1
Iron acquisition and metabolism	no subcategory	Encapsulating protein for DyP-type peroxidase and ferritin-like protein oligomers	Predicted dye-decolorizing peroxidase (DyP), YfeX-like subgroup	1	1
Iron acquisition and metabolism	no subcategory	Hemin transport system	Ferric siderophore transport system, periplasmic binding protein TonB	1	1
Iron acquisition and metabolism	no subcategory	Hemin transport system	Outer membrane receptor proteins, mostly Fe transport	1	1
Iron acquisition and metabolism	no subcategory	Encapsulating protein for DyP-type peroxidase and ferritin-like protein oligomers	Predicted dye-decolorizing peroxidase (DyP), encapsulated subgroup	1	0
Iron acquisition and metabolism	no subcategory	Heme, hemin uptake and utilization systems in GramPositives	Iron compound ABC uptake transporter ATP-binding protein	0	1
Iron acquisition and metabolism	no subcategory	Heme, hemin uptake and utilization systems in GramPositives	Iron compound ABC uptake transporter permease protein	0	1
Iron acquisition and metabolism	no subcategory	Heme, hemin uptake and utilization systems in GramPositives	Iron compound ABC uptake transporter substrate-binding protein	0	1
Iron acquisition and metabolism	no subcategory	Heme, hemin uptake and utilization systems in GramPositives	Uncharacterized iron compound ABC uptake transporter, permease protein	0	1
Membrane Transport	ABC transporters	ABC transporter oligopeptide (TC 3.A.1.5.1)	Oligopeptide transport ATP-binding protein OppF (TC 3.A.1.5.1)	1	1
Membrane Transport	ABC transporters	ABC transporter oligopeptide (TC 3.A.1.5.1)	Oligopeptide transport system permease protein OppB (TC 3.A.1.5.1)	1	1
Membrane Transport	ABC transporters	ABC transporter oligopeptide (TC 3.A.1.5.1)	Oligopeptide transport system permease protein OppC (TC 3.A.1.5.1)	1	1
Membrane Transport	ABC transporters	ABC transporter dipeptide (TC 3.A.1.5.2)	Dipeptide transport ATP-binding protein DppD (TC 3.A.1.5.2)	1	0
Membrane Transport	ABC transporters	ABC transporter dipeptide (TC 3.A.1.5.2)	Dipeptide transport system permease protein DppB (TC 3.A.1.5.2)	1	0
Membrane Transport	ABC transporters	ABC transporter dipeptide (TC 3.A.1.5.2)	Dipeptide-binding ABC transporter, periplasmic substrate-binding component (TC 3.A.1.5.2)	1	0
Membrane Transport	ABC transporters	ATP-dependent efflux pump transporter Ybh	ABC transport system, permease component YbhR	1	0
Membrane Transport	ABC transporters	ATP-dependent efflux pump transporter Ybh	ABC transport system, permease component YbhS	1	0
Membrane Transport	ABC transporters	ATP-dependent efflux pump transporter Ybh	ABC transporter multidrug efflux pump, fused ATP-binding domains	1	0
Membrane Transport	ABC transporters	ATP-dependent efflux pump transporter Ybh	Transcriptional regulator YbiH, TetR family	1	0
Membrane Transport	Cation transporters	Copper Transport System	Copper resistance protein CopC	1	1
Membrane Transport	Cation transporters	Copper Transport System	Copper-translocating P-type ATPase (EC 3.6.3.4)	1	1
Membrane Transport	Cation transporters	Magnesium transport	Magnesium and cobalt efflux protein CorC	1	1
Membrane Transport	Cation transporters	Magnesium transport	Magnesium and cobalt transport protein CorA	1	1
Membrane Transport	Cation transporters	Magnesium transport	Mg(2+) transport ATPase protein C	1	1
Membrane Transport	Cation transporters	Transport of Nickel and Cobalt	HupE-UreJ family metal transporter	0	1
Membrane Transport	Protein and nucleoprotein secretion system, Type IV	Type IV pilus	3-dehydroquinate synthase (EC 4.2.3.4)	1	1
Membrane Transport	Protein and nucleoprotein secretion system, Type IV	Type IV pilus	Leader peptidase (Prepilin peptidase) (EC 3.4.23.43)	1	1
Membrane Transport	Protein and nucleoprotein secretion system, Type IV	Type IV pilus	Multimodular transpeptidase-transglycosylase (EC 2.4.1.129) (EC 3.4.-.-)	1	1
Membrane Transport	Protein and nucleoprotein secretion system, Type IV	Type IV pilus	N-methyltransferase (EC 2.1.1.-)	1	1
Membrane Transport	Protein and nucleoprotein secretion system, Type IV	Type IV pilus	Twitching motility protein PilT	1	1
Membrane Transport	Protein and nucleoprotein secretion system, Type IV	Type IV pilus	Type IV fimbrial assembly protein PilC	1	1
Membrane Transport	Protein and nucleoprotein secretion system, Type IV	Type IV pilus	Type IV fimbrial assembly, ATPase PilB	1	1
Membrane Transport	Protein and nucleoprotein secretion system, Type IV	Type IV pilus	Type IV fimbrial biogenesis protein FimT	1	1
Membrane Transport	Protein and nucleoprotein secretion system, Type IV	Type IV pilus	Type IV fimbrial biogenesis protein PilV	1	1
Membrane Transport	Protein and nucleoprotein secretion system, Type IV	Type IV pilus	Type IV fimbrial biogenesis protein PilW	1	1
Membrane Transport	Protein and nucleoprotein secretion system, Type IV	Type IV pilus	Type IV fimbrial biogenesis protein PilX	1	1
Membrane Transport	Protein and nucleoprotein secretion system, Type IV	Type IV pilus	Type IV fimbrial biogenesis protein PilY1	1	1
Membrane Transport	Protein and nucleoprotein secretion system, Type IV	Type IV pilus	Type IV pilin PilA	1	1
Membrane Transport	Protein and nucleoprotein secretion system, Type IV	Type IV pilus	Type IV pilus biogenesis protein PilM	1	1
Membrane Transport	Protein and nucleoprotein secretion system, Type IV	Type IV pilus	Type IV pilus biogenesis protein PilN	1	1
Membrane Transport	Protein and nucleoprotein secretion system, Type IV	Type IV pilus	Type IV pilus biogenesis protein PilO	1	1
Membrane Transport	Protein and nucleoprotein secretion system, Type IV	Type IV pilus	Type IV pilus biogenesis protein PilP	1	1
Membrane Transport	Protein and nucleoprotein secretion system, Type IV	Type IV pilus	Type IV pilus biogenesis protein PilQ	1	1
Membrane Transport	Protein and nucleoprotein secretion system, Type IV	Type IV pilus	Fimbrial assembly protein FimB	1	0
Membrane Transport	Protein and nucleoprotein secretion system, Type IV	Type IV pilus	Type IV fimbriae expression regulatory protein PilR	0	1
Membrane Transport	Protein translocation across cytoplasmic membrane	Bacterial signal recognition particle (SRP)	Signal recognition particle receptor protein FtsY (=alpha subunit) (TC 3.A.5.1.1)	1	1
Membrane Transport	Protein translocation across cytoplasmic membrane	Bacterial signal recognition particle (SRP)	Signal recognition particle, subunit Ffh SRP54 (TC 3.A.5.1.1)	1	1
Membrane Transport	Protein translocation across cytoplasmic membrane	Twin-arginine translocation system	Twin-arginine translocation protein TatA	1	1
Membrane Transport	Protein translocation across cytoplasmic membrane	Twin-arginine translocation system	Twin-arginine translocation protein TatB	1	1
Membrane Transport	Protein translocation across cytoplasmic membrane	Twin-arginine translocation system	Twin-arginine translocation protein TatC	1	1
Membrane Transport	TRAP transporters	TRAP Transporter collection	TRAP-type C4-dicarboxylate transport system, large permease component	1	1
Membrane Transport	Uni- Sym- and Antiporters	Multi-subunit cation antiporter	Na(+) H(+) antiporter subunit A	1	1
Membrane Transport	Uni- Sym- and Antiporters	Multi-subunit cation antiporter	Na(+) H(+) antiporter subunit B	1	1
Membrane Transport	Uni- Sym- and Antiporters	Multi-subunit cation antiporter	Na(+) H(+) antiporter subunit C	1	1
Membrane Transport	Uni- Sym- and Antiporters	Multi-subunit cation antiporter	Na(+) H(+) antiporter subunit D	1	1
Membrane Transport	Uni- Sym- and Antiporters	Multi-subunit cation antiporter	Na(+) H(+) antiporter subunit E	1	1
Membrane Transport	Uni- Sym- and Antiporters	Multi-subunit cation antiporter	Na(+) H(+) antiporter subunit F	1	1
Membrane Transport	Uni- Sym- and Antiporters	Multi-subunit cation antiporter	Na(+) H(+) antiporter subunit G	1	1
Membrane Transport	Uni- Sym- and Antiporters	NhaA, NhaD and Sodium-dependent phosphate transporters	Sodium-dependent phosphate transporter	1	1
Membrane Transport	no subcategory	Ton and Tol transport systems	4-hydroxybenzoyl-CoA thioesterase family active site	1	1
Membrane Transport	no subcategory	Ton and Tol transport systems	Biopolymer transport protein ExbD/TolR	1	1
Membrane Transport	no subcategory	Ton and Tol transport systems	Ferric siderophore transport system, periplasmic binding protein TonB	1	1
Membrane Transport	no subcategory	Ton and Tol transport systems	MotA/TolQ/ExbB proton channel family protein	1	1
Membrane Transport	no subcategory	Ton and Tol transport systems	Outer membrane lipoprotein omp16 precursor	1	1
Membrane Transport	no subcategory	Ton and Tol transport systems	Outer membrane receptor for ferric coprogen and ferric-rhodotorulic acid	1	1
Membrane Transport	no subcategory	Ton and Tol transport systems	Peptidoglycan-associated lipoprotein precursor	1	1
Membrane Transport	no subcategory	Ton and Tol transport systems	TPR repeat containing exported protein	1	1
Membrane Transport	no subcategory	Ton and Tol transport systems	Tol biopolymer transport system, TolR protein	1	1
Membrane Transport	no subcategory	Ton and Tol transport systems	TolA protein	1	1
Membrane Transport	no subcategory	Ton and Tol transport systems	TonB-dependent receptor	1	1
Membrane Transport	no subcategory	Ton and Tol transport systems	TonB-dependent siderophore receptor	1	1
Membrane Transport	no subcategory	Ton and Tol transport systems	Type I secretion outer membrane protein, TolC precursor	1	1
Membrane Transport	no subcategory	Ton and Tol transport systems	tolB protein precursor, periplasmic protein involved in the tonb-independent uptake of group A colicins	1	1
Membrane Transport	no subcategory	Ton and Tol transport systems	Putative TolA protein	1	0
Metabolism of Aromatic Compounds	Metabolism of central aromatic intermediates	Catechol branch of beta-ketoadipate pathway	3-oxoadipate CoA-transferase subunit A (EC 2.8.3.6)	1	1
Metabolism of Aromatic Compounds	Metabolism of central aromatic intermediates	Catechol branch of beta-ketoadipate pathway	3-oxoadipate CoA-transferase subunit B (EC 2.8.3.6)	1	1
Metabolism of Aromatic Compounds	Metabolism of central aromatic intermediates	Catechol branch of beta-ketoadipate pathway	Beta-ketoadipate enol-lactone hydrolase (EC 3.1.1.24)	1	1
Metabolism of Aromatic Compounds	Metabolism of central aromatic intermediates	Catechol branch of beta-ketoadipate pathway	Catechol 1,2-dioxygenase (EC 1.13.11.1)	1	1
Metabolism of Aromatic Compounds	Metabolism of central aromatic intermediates	Catechol branch of beta-ketoadipate pathway	Muconate cycloisomerase (EC 5.5.1.1)	1	1
Metabolism of Aromatic Compounds	Metabolism of central aromatic intermediates	Catechol branch of beta-ketoadipate pathway	Muconolactone isomerase (EC 5.3.3.4)	1	1
Metabolism of Aromatic Compounds	Metabolism of central aromatic intermediates	Salicylate and gentisate catabolism	4-hydroxybenzoate transporter	1	1
Metabolism of Aromatic Compounds	Metabolism of central aromatic intermediates	Salicylate and gentisate catabolism	Fumarylacetoacetase (EC 3.7.1.2)	1	1
Metabolism of Aromatic Compounds	Metabolism of central aromatic intermediates	Salicylate and gentisate catabolism	Fumarylacetoacetate hydrolase family protein	1	1
Metabolism of Aromatic Compounds	Metabolism of central aromatic intermediates	Salicylate and gentisate catabolism	Maleylacetoacetate isomerase (EC 5.2.1.2)	1	1
Metabolism of Aromatic Compounds	Metabolism of central aromatic intermediates	Catechol branch of beta-ketoadipate pathway	Succinyl-CoA:3-ketoacid-coenzyme A transferase subunit A (EC 2.8.3.5)	1	0
Metabolism of Aromatic Compounds	Metabolism of central aromatic intermediates	Catechol branch of beta-ketoadipate pathway	Succinyl-CoA:3-ketoacid-coenzyme A transferase subunit B (EC 2.8.3.5)	1	0
Metabolism of Aromatic Compounds	Metabolism of central aromatic intermediates	Protocatechuate branch of beta-ketoadipate pathway	3-carboxy-cis,cis-muconate cycloisomerase (EC 5.5.1.2)	1	0
Metabolism of Aromatic Compounds	Metabolism of central aromatic intermediates	Protocatechuate branch of beta-ketoadipate pathway	3-oxoadipate enol-lactone hydrolase/4-carboxymuconolactone decarboxylase	1	0
Metabolism of Aromatic Compounds	Metabolism of central aromatic intermediates	Protocatechuate branch of beta-ketoadipate pathway	Pca regulon regulatory protein PcaR	1	0
Metabolism of Aromatic Compounds	Metabolism of central aromatic intermediates	Protocatechuate branch of beta-ketoadipate pathway	Protocatechuate 3,4-dioxygenase alpha chain (EC 1.13.11.3)	1	0
Metabolism of Aromatic Compounds	Metabolism of central aromatic intermediates	Protocatechuate branch of beta-ketoadipate pathway	Protocatechuate 3,4-dioxygenase beta chain (EC 1.13.11.3)	1	0
Metabolism of Aromatic Compounds	Metabolism of central aromatic intermediates	Salicylate and gentisate catabolism	putative facilitator of salicylate uptake	1	0
Metabolism of Aromatic Compounds	Metabolism of central aromatic intermediates	Salicylate and gentisate catabolism	Salicylate hydroxylase (EC 1.14.13.1)	0	1
Metabolism of Aromatic Compounds	Peripheral pathways for catabolism of aromatic compounds	Benzoate degradation	1,2-dihydroxycyclohexa-3,5-diene-1-carboxylate dehydrogenase (EC 1.3.1.25)	1	1
Metabolism of Aromatic Compounds	Peripheral pathways for catabolism of aromatic compounds	Benzoate degradation	Benzoate 1,2-dioxygenase alpha subunit (EC 1.14.12.10)	1	1
Metabolism of Aromatic Compounds	Peripheral pathways for catabolism of aromatic compounds	Benzoate degradation	Benzoate 1,2-dioxygenase beta subunit (EC 1.14.12.10)	1	1
Metabolism of Aromatic Compounds	Peripheral pathways for catabolism of aromatic compounds	Benzoate degradation	Benzoate transport protein	1	1
Metabolism of Aromatic Compounds	Peripheral pathways for catabolism of aromatic compounds	Benzoate degradation	benzoate MFS transporter BenK	1	1
Metabolism of Aromatic Compounds	Peripheral pathways for catabolism of aromatic compounds	Benzoate degradation	benzoate-specific porin	1	1
Metabolism of Aromatic Compounds	Peripheral pathways for catabolism of aromatic compounds	Quinate degradation	3-dehydroquinate dehydratase II (EC 4.2.1.10)	1	1
Metabolism of Aromatic Compounds	Peripheral pathways for catabolism of aromatic compounds	p-Hydroxybenzoate degradation	4-hydroxybenzoate transporter	1	1
Metabolism of Aromatic Compounds	Peripheral pathways for catabolism of aromatic compounds	Biphenyl Degradation	biphenyl-2,3-diol 1,2-dioxygenase III-related protein	1	0
Metabolism of Aromatic Compounds	Peripheral pathways for catabolism of aromatic compounds	Quinate degradation	3-dehydroshikimate dehydratase	1	0
Metabolism of Aromatic Compounds	Peripheral pathways for catabolism of aromatic compounds	Benzoate degradation	benABC operon transcriptional activator BenR	0	1
Metabolism of Aromatic Compounds	Peripheral pathways for catabolism of aromatic compounds	Chloroaromatic degradation pathway	Beta-ketoadipyl CoA thiolase (EC 2.3.1.-)	0	1
Metabolism of Aromatic Compounds	Peripheral pathways for catabolism of aromatic compounds	Phenol hydroxylase	Phenol hydroxylase, FAD- and [2Fe-2S]-containing reductase component DmpP	0	1
Metabolism of Aromatic Compounds	Peripheral pathways for catabolism of aromatic compounds	Phenol hydroxylase	Phenol hydroxylase, P1 oxygenase component DmpL (EC 1.14.13.7)	0	1
Metabolism of Aromatic Compounds	Peripheral pathways for catabolism of aromatic compounds	Phenol hydroxylase	Phenol hydroxylase, P2 regulatory component DmpM (EC 1.14.13.7)	0	1
Metabolism of Aromatic Compounds	Peripheral pathways for catabolism of aromatic compounds	Phenol hydroxylase	Phenol hydroxylase, P3 oxygenase component DmpN (EC 1.14.13.7)	0	1
Metabolism of Aromatic Compounds	Peripheral pathways for catabolism of aromatic compounds	Phenol hydroxylase	Phenol hydroxylase, P4 oxygenase component DmpO (EC 1.14.13.7)	0	1
Metabolism of Aromatic Compounds	Peripheral pathways for catabolism of aromatic compounds	Phenol hydroxylase	Phenol hydroxylase, assembly protein DmpK	0	1
Metabolism of Aromatic Compounds	no subcategory	Gentisate degradation	4-hydroxybenzoate transporter	1	1
Metabolism of Aromatic Compounds	no subcategory	Gentisate degradation	Fumarylacetoacetate hydrolase family protein	1	1
Metabolism of Aromatic Compounds	no subcategory	Gentisate degradation	Maleylacetoacetate isomerase (EC 5.2.1.2)	1	1
Metabolism of Aromatic Compounds	no subcategory	Gentisate degradation	putative 4-hydroxybenzoyl-CoA thioesterase	1	1
Metabolism of Aromatic Compounds	no subcategory	Aromatic Amin Catabolism	Aldehyde dehydrogenase (EC 1.2.1.3), PaaZ	0	1
Metabolism of Aromatic Compounds	no subcategory	Aromatic Amin Catabolism	Monoamine oxidase (1.4.3.4)	0	1
Metabolism of Aromatic Compounds	no subcategory	Aromatic Amin Catabolism	Phenylacetaldehyde dehydrogenase (EC 1.2.1.39)	0	1
Miscellaneous	Plant-Prokaryote DOE project	Single-Rhodanese-domain proteins	Rhodanese domain protein UPF0176, cyanobacterial/alphaproteobacterial subgroup	1	1
Miscellaneous	Plant-Prokaryote DOE project	YrdC-YciO-Sua5 protein family	COG0613, Predicted metal-dependent phosphoesterases (PHP family)	1	1
Miscellaneous	Plant-Prokaryote DOE project	YrdC-YciO-Sua5 protein family	Hypothetical YciO protein, TsaC/YrdC paralog	1	1
Miscellaneous	Plant-Prokaryote DOE project	YrdC-YciO-Sua5 protein family	Peptide chain release factor 1	1	1
Miscellaneous	Plant-Prokaryote DOE project	YrdC-YciO-Sua5 protein family	Protein-N(5)-glutamine methyltransferase PrmB, methylates LSU ribosomal protein L3p	1	1
Miscellaneous	Plant-Prokaryote DOE project	YrdC-YciO-Sua5 protein family	Protein-N(5)-glutamine methyltransferase PrmC, methylates polypeptide chain release factors RF1 and RF2	1	1
Miscellaneous	Plant-Prokaryote DOE project	YrdC-YciO-Sua5 protein family	Ribosomal-protein-S18p-alanine acetyltransferase (EC 2.3.1.-)	1	1
Miscellaneous	Plant-Prokaryote DOE project	YrdC-YciO-Sua5 protein family	Rossmann fold nucleotide-binding protein Smf possibly involved in DNA uptake	1	1
Miscellaneous	Plant-Prokaryote DOE project	YrdC-YciO-Sua5 protein family	Serine hydroxymethyltransferase (EC 2.1.2.1)	1	1
Miscellaneous	Plant-Prokaryote DOE project	YrdC-YciO-Sua5 protein family	TsaB protein, required for threonylcarbamoyladenosine (t(6)A) formation in tRNA	1	1
Miscellaneous	Plant-Prokaryote DOE project	YrdC-YciO-Sua5 protein family	TsaD/Kae1/Qri7 protein, required for threonylcarbamoyladenosine t(6)A37 formation in tRNA	1	1
Miscellaneous	Plant-Prokaryote DOE project	YrdC-YciO-Sua5 protein family	TsaE protein, required for threonylcarbamoyladenosine t(6)A37 formation in tRNA	1	1
Miscellaneous	no subcategory	Broadly distributed proteins not in subsystems	FIG001943: hypothetical protein YajQ	1	1
Miscellaneous	no subcategory	Broadly distributed proteins not in subsystems	UPF0028 protein YchK	1	1
Miscellaneous	no subcategory	Broadly distributed proteins not in subsystems	YciL protein	1	1
Miscellaneous	no subcategory	Broadly distributed proteins not in subsystems	YpfJ protein, zinc metalloprotease superfamily	1	1
Miscellaneous	no subcategory	Broadly distributed proteins not in subsystems	YrbA protein	1	1
Miscellaneous	no subcategory	DedA family of inner membrane proteins	DedA protein	1	1
Miscellaneous	no subcategory	Dioxygenases (EC 1.14.12.-)	Benzoate 1,2-dioxygenase alpha subunit (EC 1.14.12.10)	1	1
Miscellaneous	no subcategory	Dioxygenases (EC 1.14.12.-)	Benzoate 1,2-dioxygenase beta subunit (EC 1.14.12.10)	1	1
Miscellaneous	no subcategory	Muconate lactonizing enzyme family	Muconate cycloisomerase (EC 5.5.1.1)	1	1
Miscellaneous	no subcategory	Phosphoglycerate mutase protein family	Adenosine (5&#39;)-pentaphospho-(5&#39;&#39;)-adenosine pyrophosphohydrolase (EC 3.6.1.-)	1	1
Miscellaneous	no subcategory	Phosphoglycerate mutase protein family	Alpha-ribazole-5&#39;-phosphate phosphatase (EC 3.1.3.73)	1	1
Miscellaneous	no subcategory	Aromatic dioxygenase mess	3-phenylpropionate dioxygenase ferredoxin subunit	0	1
Miscellaneous	no subcategory	Aromatic dioxygenase mess	3-phenylpropionate dioxygenase, alpha subunit (EC 1.14.12.19)	0	1
Miscellaneous	no subcategory	Aromatic dioxygenase mess	3-phenylpropionate dioxygenase, beta subunit (EC 1.14.12.19)	0	1
Miscellaneous	no subcategory	Aromatic dioxygenase mess	Aromatic-ring-hydroxylating dioxygenase, beta subunit	0	1
Miscellaneous	no subcategory	Broadly distributed proteins not in subsystems	DUF1022 domain-containing protein	0	1
Miscellaneous	no subcategory	Broadly distributed proteins not in subsystems	UPF0225 protein YchJ	0	1
Miscellaneous	no subcategory	Phosphoglycerate mutase protein family	Carboxyl-terminal protease (EC 3.4.21.102)	0	1
Nitrogen Metabolism	no subcategory	Ammonia assimilation	Ammonium transporter	1	1
Nitrogen Metabolism	no subcategory	Ammonia assimilation	Ferredoxin-dependent glutamate synthase (EC 1.4.7.1)	1	1
Nitrogen Metabolism	no subcategory	Ammonia assimilation	Glutamate synthase [NADPH] large chain (EC 1.4.1.13)	1	1
Nitrogen Metabolism	no subcategory	Ammonia assimilation	Glutamate synthase [NADPH] small chain (EC 1.4.1.13)	1	1
Nitrogen Metabolism	no subcategory	Ammonia assimilation	Glutamate-ammonia-ligase adenylyltransferase (EC 2.7.7.42)	1	1
Nitrogen Metabolism	no subcategory	Ammonia assimilation	Glutamine amidotransferase, class-II	1	1
Nitrogen Metabolism	no subcategory	Ammonia assimilation	Glutamine synthetase type I (EC 6.3.1.2)	1	1
Nitrogen Metabolism	no subcategory	Ammonia assimilation	Nitrogen regulation protein NR(I)	1	1
Nitrogen Metabolism	no subcategory	Ammonia assimilation	[Protein-PII] uridylyltransferase (EC 2.7.7.59)	1	1
Nitrogen Metabolism	no subcategory	Nitrate and nitrite ammonification	Assimilatory nitrate reductase large subunit (EC:1.7.99.4)	1	1
Nitrogen Metabolism	no subcategory	Nitrate and nitrite ammonification	Nitrate ABC transporter, nitrate-binding protein	1	1
Nitrogen Metabolism	no subcategory	Nitrate and nitrite ammonification	Nitrate/nitrite transporter	1	1
Nitrogen Metabolism	no subcategory	Nitrate and nitrite ammonification	Nitrite reductase [NAD(P)H] large subunit (EC 1.7.1.4)	1	1
Nitrogen Metabolism	no subcategory	Nitrate and nitrite ammonification	Response regulator NasT	1	1
Nitrogen Metabolism	no subcategory	Nitrosative stress	Nitrite-sensitive transcriptional repressor NsrR	1	1
Nitrogen Metabolism	no subcategory	Ammonia assimilation	Nitrogen regulatory protein P-II	0	1
Nucleosides and Nucleotides	Detoxification	Housecleaning nucleoside triphosphate pyrophosphatases	5-nucleotidase SurE (EC 3.1.3.5)	1	1
Nucleosides and Nucleotides	Detoxification	Housecleaning nucleoside triphosphate pyrophosphatases	Deoxyuridine 5&#39;-triphosphate nucleotidohydrolase (EC 3.6.1.23)	1	1
Nucleosides and Nucleotides	Detoxification	Housecleaning nucleoside triphosphate pyrophosphatases	Nucleoside 5-triphosphatase RdgB (dHAPTP, dITP, XTP-specific) (EC 3.6.1.15)	1	1
Nucleosides and Nucleotides	Detoxification	Nucleoside triphosphate pyrophosphohydrolase MazG	Nucleoside triphosphate pyrophosphohydrolase MazG (EC 3.6.1.8)	1	1
Nucleosides and Nucleotides	Detoxification	Nudix proteins (nucleoside triphosphate hydrolases)	Adenosine (5&#39;)-pentaphospho-(5&#39;&#39;)-adenosine pyrophosphohydrolase (EC 3.6.1.-)	1	1
Nucleosides and Nucleotides	Detoxification	Nudix proteins (nucleoside triphosphate hydrolases)	Deoxyuridine 5&#39;-triphosphate nucleotidohydrolase (EC 3.6.1.23)	1	1
Nucleosides and Nucleotides	Detoxification	Nudix proteins (nucleoside triphosphate hydrolases)	Hypothetical nudix hydrolase YeaB	1	1
Nucleosides and Nucleotides	Detoxification	Nudix proteins (nucleoside triphosphate hydrolases)	Mutator mutT protein (7,8-dihydro-8-oxoguanine-triphosphatase) (EC 3.6.1.-)	1	1
Nucleosides and Nucleotides	Detoxification	Nudix proteins (nucleoside triphosphate hydrolases)	NADH pyrophosphatase (EC 3.6.1.22)	1	1
Nucleosides and Nucleotides	Detoxification	Nudix proteins (nucleoside triphosphate hydrolases)	Nudix hydrolase family protein PA3470	1	1
Nucleosides and Nucleotides	Detoxification	Nudix proteins (nucleoside triphosphate hydrolases)	Nudix-like NDP and NTP phosphohydrolase YmfB	1	1
Nucleosides and Nucleotides	Detoxification	Nudix proteins (nucleoside triphosphate hydrolases)	Thiamin-phosphate pyrophosphorylase-like protein	1	1
Nucleosides and Nucleotides	Purines	De Novo Purine Biosynthesis	Adenylosuccinate lyase (EC 4.3.2.2)	1	1
Nucleosides and Nucleotides	Purines	De Novo Purine Biosynthesis	Amidophosphoribosyltransferase (EC 2.4.2.14)	1	1
Nucleosides and Nucleotides	Purines	De Novo Purine Biosynthesis	IMP cyclohydrolase (EC 3.5.4.10)	1	1
Nucleosides and Nucleotides	Purines	De Novo Purine Biosynthesis	Phosphoribosylamine--glycine ligase (EC 6.3.4.13)	1	1
Nucleosides and Nucleotides	Purines	De Novo Purine Biosynthesis	Phosphoribosylaminoimidazole carboxylase ATPase subunit (EC 4.1.1.21)	1	1
Nucleosides and Nucleotides	Purines	De Novo Purine Biosynthesis	Phosphoribosylaminoimidazole carboxylase catalytic subunit (EC 4.1.1.21)	1	1
Nucleosides and Nucleotides	Purines	De Novo Purine Biosynthesis	Phosphoribosylaminoimidazole-succinocarboxamide synthase (EC 6.3.2.6)	1	1
Nucleosides and Nucleotides	Purines	De Novo Purine Biosynthesis	Phosphoribosylaminoimidazolecarboxamide formyltransferase (EC 2.1.2.3)	1	1
Nucleosides and Nucleotides	Purines	De Novo Purine Biosynthesis	Phosphoribosylformylglycinamidine cyclo-ligase (EC 6.3.3.1)	1	1
Nucleosides and Nucleotides	Purines	De Novo Purine Biosynthesis	Phosphoribosylformylglycinamidine synthase, glutamine amidotransferase subunit (EC 6.3.5.3)	1	1
Nucleosides and Nucleotides	Purines	De Novo Purine Biosynthesis	Phosphoribosylformylglycinamidine synthase, synthetase subunit (EC 6.3.5.3)	1	1
Nucleosides and Nucleotides	Purines	De Novo Purine Biosynthesis	Phosphoribosylglycinamide formyltransferase (EC 2.1.2.2)	1	1
Nucleosides and Nucleotides	Purines	De Novo Purine Biosynthesis	Phosphoribosylglycinamide formyltransferase 2 (EC 2.1.2.-)	1	1
Nucleosides and Nucleotides	Purines	De Novo Purine Biosynthesis	Ribose-phosphate pyrophosphokinase (EC 2.7.6.1)	1	1
Nucleosides and Nucleotides	Purines	Purine Utilization	Guanine deaminase (EC 3.5.4.3)	1	1
Nucleosides and Nucleotides	Purines	Purine Utilization	Xanthine permease	1	1
Nucleosides and Nucleotides	Purines	Purine Utilization	Xanthine/uracil/thiamine/ascorbate permease family protein	1	1
Nucleosides and Nucleotides	Purines	Purine conversions	Adenosine deaminase (EC 3.5.4.4)	1	1
Nucleosides and Nucleotides	Purines	Purine conversions	Adenylate kinase (EC 2.7.4.3)	1	1
Nucleosides and Nucleotides	Purines	Purine conversions	Adenylosuccinate lyase (EC 4.3.2.2)	1	1
Nucleosides and Nucleotides	Purines	Purine conversions	Adenylosuccinate synthetase (EC 6.3.4.4)	1	1
Nucleosides and Nucleotides	Purines	Purine conversions	GMP synthase [glutamine-hydrolyzing] (EC 6.3.5.2)	1	1
Nucleosides and Nucleotides	Purines	Purine conversions	Guanine deaminase (EC 3.5.4.3)	1	1
Nucleosides and Nucleotides	Purines	Purine conversions	Guanylate kinase (EC 2.7.4.8)	1	1
Nucleosides and Nucleotides	Purines	Purine conversions	Hypoxanthine-guanine phosphoribosyltransferase (EC 2.4.2.8)	1	1
Nucleosides and Nucleotides	Purines	Purine conversions	Inosine-5&#39;-monophosphate dehydrogenase (EC 1.1.1.205)	1	1
Nucleosides and Nucleotides	Purines	Purine conversions	Nucleoside diphosphate kinase (EC 2.7.4.6)	1	1
Nucleosides and Nucleotides	Purines	Purine conversions	Polyphosphate kinase (EC 2.7.4.1)	1	1
Nucleosides and Nucleotides	Purines	Purine conversions	Xanthine phosphoribosyltransferase (EC 2.4.2.22)	1	1
Nucleosides and Nucleotides	Purines	Xanthine Metabolism in Bacteria	Xanthine permease	1	1
Nucleosides and Nucleotides	Purines	Xanthine Metabolism in Bacteria	Xanthine phosphoribosyltransferase (EC 2.4.2.22)	1	1
Nucleosides and Nucleotides	Purines	Purine Utilization	Cytosine/purine/uracil/thiamine/allantoin permease family protein	1	0
Nucleosides and Nucleotides	Purines	Purine conversions	Adenine phosphoribosyltransferase (EC 2.4.2.7)	0	1
Nucleosides and Nucleotides	Purines	Purine conversions	dNTP triphosphohydrolase, putative	0	1
Nucleosides and Nucleotides	Pyrimidines	De Novo Pyrimidine Synthesis	Aspartate carbamoyltransferase (EC 2.1.3.2)	1	1
Nucleosides and Nucleotides	Pyrimidines	De Novo Pyrimidine Synthesis	Carbamoyl-phosphate synthase large chain (EC 6.3.5.5)	1	1
Nucleosides and Nucleotides	Pyrimidines	De Novo Pyrimidine Synthesis	Carbamoyl-phosphate synthase small chain (EC 6.3.5.5)	1	1
Nucleosides and Nucleotides	Pyrimidines	De Novo Pyrimidine Synthesis	Dihydroorotase (EC 3.5.2.3)	1	1
Nucleosides and Nucleotides	Pyrimidines	De Novo Pyrimidine Synthesis	Dihydroorotate dehydrogenase (EC 1.3.3.1)	1	1
Nucleosides and Nucleotides	Pyrimidines	De Novo Pyrimidine Synthesis	Orotate phosphoribosyltransferase (EC 2.4.2.10)	1	1
Nucleosides and Nucleotides	Pyrimidines	De Novo Pyrimidine Synthesis	Orotidine 5&#39;-phosphate decarboxylase (EC 4.1.1.23)	1	1
Nucleosides and Nucleotides	Pyrimidines	De Novo Pyrimidine Synthesis	Uracil permease	1	1
Nucleosides and Nucleotides	Pyrimidines	De Novo Pyrimidine Synthesis	Uracil phosphoribosyltransferase (EC 2.4.2.9)	1	1
Nucleosides and Nucleotides	Pyrimidines	pyrimidine conversions	Bis(5&#39;-nucleosyl)-tetraphosphatase (asymmetrical) (EC 3.6.1.17)	1	1
Nucleosides and Nucleotides	Pyrimidines	pyrimidine conversions	CTP synthase (EC 6.3.4.2)	1	1
Nucleosides and Nucleotides	Pyrimidines	pyrimidine conversions	Cytidylate kinase (EC 2.7.4.25)	1	1
Nucleosides and Nucleotides	Pyrimidines	pyrimidine conversions	Deoxycytidine triphosphate deaminase (EC 3.5.4.13)	1	1
Nucleosides and Nucleotides	Pyrimidines	pyrimidine conversions	Nucleoside diphosphate kinase (EC 2.7.4.6)	1	1
Nucleosides and Nucleotides	Pyrimidines	pyrimidine conversions	Thioredoxin reductase (EC 1.8.1.9)	1	1
Nucleosides and Nucleotides	Pyrimidines	pyrimidine conversions	Thymidylate kinase (EC 2.7.4.9)	1	1
Nucleosides and Nucleotides	Pyrimidines	pyrimidine conversions	Thymidylate synthase (EC 2.1.1.45)	1	1
Nucleosides and Nucleotides	Pyrimidines	pyrimidine conversions	Uracil phosphoribosyltransferase (EC 2.4.2.9)	1	1
Nucleosides and Nucleotides	Pyrimidines	Pyrimidine utilization	Possible hydrolase or acyltransferase RutD in novel pyrimidine catabolism pathway	0	1
Nucleosides and Nucleotides	Pyrimidines	Pyrimidine utilization	Predicted amidohydrolase RutB in novel pyrimidine catabolism pathway	0	1
Nucleosides and Nucleotides	Pyrimidines	Pyrimidine utilization	Predicted monooxygenase RutA in novel pyrimidine catabolism pathway	0	1
Nucleosides and Nucleotides	Pyrimidines	Pyrimidine utilization	Predicted reductase RutE in novel pyrimidine catabolism pathway	0	1
Nucleosides and Nucleotides	no subcategory	Adenosyl nucleosidases	5&#39;-methylthioadenosine nucleosidase (EC 3.2.2.16)	1	1
Nucleosides and Nucleotides	no subcategory	Adenosyl nucleosidases	S-adenosylhomocysteine nucleosidase (EC 3.2.2.9)	1	1
Nucleosides and Nucleotides	no subcategory	Ribonucleotide reduction	Ribonucleotide reductase of class Ia (aerobic), alpha subunit (EC 1.17.4.1)	1	1
Nucleosides and Nucleotides	no subcategory	Ribonucleotide reduction	Ribonucleotide reductase of class Ia (aerobic), beta subunit (EC 1.17.4.1)	1	1
Nucleosides and Nucleotides	no subcategory	Adenosyl nucleosidases	Purine nucleoside phosphorylase (EC 2.4.2.1)	0	1
Nucleosides and Nucleotides	no subcategory	Ribonucleotide reduction	Ribonucleotide reductase transcriptional regulator NrdR	0	1
Phages, Prophages, Transposable elements, Plasmids	Phages, Prophages	Phage packaging machinery	Phage portal protein	1	1
Phages, Prophages, Transposable elements, Plasmids	Phages, Prophages	Phage packaging machinery	Phage terminase, large subunit	1	1
Phages, Prophages, Transposable elements, Plasmids	Phages, Prophages	Phage tail fiber proteins	Phage tail fiber protein	1	1
Phages, Prophages, Transposable elements, Plasmids	Phages, Prophages	Phage tail proteins	Phage tail length tape-measure protein	1	1
Phages, Prophages, Transposable elements, Plasmids	Phages, Prophages	Phage tail proteins	Phage tail length tape-measure protein 1	1	1
Phages, Prophages, Transposable elements, Plasmids	Phages, Prophages	Phage tail proteins 2	Phage tail length tape-measure protein	1	1
Phages, Prophages, Transposable elements, Plasmids	Phages, Prophages	Phage tail proteins 2	Phage tail length tape-measure protein 1	1	1
Phages, Prophages, Transposable elements, Plasmids	Phages, Prophages	Phage tail proteins	Phage tail tube protein	1	0
Phages, Prophages, Transposable elements, Plasmids	Phages, Prophages	Phage tail proteins	Phage tail/DNA circulation protein	1	0
Phages, Prophages, Transposable elements, Plasmids	Phages, Prophages	Phage capsid proteins	Phage capsid and scaffold	0	1
Phages, Prophages, Transposable elements, Plasmids	Phages, Prophages	Phage packaging machinery	Phage terminase, small subunit	0	1
Phosphorus Metabolism	no subcategory	High affinity phosphate transporter and control of PHO regulon	Phosphate ABC transporter, periplasmic phosphate-binding protein PstS (TC 3.A.1.7.1)	1	1
Phosphorus Metabolism	no subcategory	High affinity phosphate transporter and control of PHO regulon	Phosphate regulon sensor protein PhoR (SphS) (EC 2.7.13.3)	1	1
Phosphorus Metabolism	no subcategory	High affinity phosphate transporter and control of PHO regulon	Phosphate regulon transcriptional regulatory protein PhoB (SphR)	1	1
Phosphorus Metabolism	no subcategory	High affinity phosphate transporter and control of PHO regulon	Phosphate transport ATP-binding protein PstB (TC 3.A.1.7.1)	1	1
Phosphorus Metabolism	no subcategory	High affinity phosphate transporter and control of PHO regulon	Phosphate transport system permease protein PstA (TC 3.A.1.7.1)	1	1
Phosphorus Metabolism	no subcategory	High affinity phosphate transporter and control of PHO regulon	Phosphate transport system permease protein PstC (TC 3.A.1.7.1)	1	1
Phosphorus Metabolism	no subcategory	High affinity phosphate transporter and control of PHO regulon	Polyphosphate kinase (EC 2.7.4.1)	1	1
Phosphorus Metabolism	no subcategory	Phosphate metabolism	Exopolyphosphatase (EC 3.6.1.11)	1	1
Phosphorus Metabolism	no subcategory	Phosphate metabolism	Low-affinity inorganic phosphate transporter	1	1
Phosphorus Metabolism	no subcategory	Phosphate metabolism	NAD(P) transhydrogenase alpha subunit (EC 1.6.1.2)	1	1
Phosphorus Metabolism	no subcategory	Phosphate metabolism	NAD(P) transhydrogenase subunit beta (EC 1.6.1.2)	1	1
Phosphorus Metabolism	no subcategory	Phosphate metabolism	Phosphate ABC transporter, periplasmic phosphate-binding protein PstS (TC 3.A.1.7.1)	1	1
Phosphorus Metabolism	no subcategory	Phosphate metabolism	Phosphate regulon sensor protein PhoR (SphS) (EC 2.7.13.3)	1	1
Phosphorus Metabolism	no subcategory	Phosphate metabolism	Phosphate regulon transcriptional regulatory protein PhoB (SphR)	1	1
Phosphorus Metabolism	no subcategory	Phosphate metabolism	Phosphate starvation-inducible protein PhoH, predicted ATPase	1	1
Phosphorus Metabolism	no subcategory	Phosphate metabolism	Phosphate transport ATP-binding protein PstB (TC 3.A.1.7.1)	1	1
Phosphorus Metabolism	no subcategory	Phosphate metabolism	Phosphate transport system permease protein PstA (TC 3.A.1.7.1)	1	1
Phosphorus Metabolism	no subcategory	Phosphate metabolism	Phosphate transport system permease protein PstC (TC 3.A.1.7.1)	1	1
Phosphorus Metabolism	no subcategory	Phosphate metabolism	Polyphosphate kinase (EC 2.7.4.1)	1	1
Phosphorus Metabolism	no subcategory	Phosphate metabolism	Sodium-dependent phosphate transporter	1	1
Phosphorus Metabolism	no subcategory	Phosphate metabolism	Soluble pyridine nucleotide transhydrogenase (EC 1.6.1.1)	1	1
Phosphorus Metabolism	no subcategory	Polyphosphate	Exopolyphosphatase (EC 3.6.1.11)	1	1
Phosphorus Metabolism	no subcategory	Polyphosphate	Polyphosphate kinase (EC 2.7.4.1)	1	1
Phosphorus Metabolism	no subcategory	Alkylphosphonate utilization	PhnB protein	1	0
Phosphorus Metabolism	no subcategory	Phosphate metabolism	Alkaline phosphatase (EC 3.1.3.1)	1	0
Phosphorus Metabolism	no subcategory	High affinity phosphate transporter and control of PHO regulon	Phosphate transport system regulatory protein PhoU	0	1
Phosphorus Metabolism	no subcategory	Phosphate metabolism	Inorganic pyrophosphatase (EC 3.6.1.1)	0	1
Potassium metabolism	no subcategory	Glutathione-regulated potassium-efflux system and associated functions	Glutathione-regulated potassium-efflux system ATP-binding protein	1	1
Potassium metabolism	no subcategory	Glutathione-regulated potassium-efflux system and associated functions	Glutathione-regulated potassium-efflux system protein KefB	1	1
Potassium metabolism	no subcategory	Potassium homeostasis	FKBP-type peptidyl-prolyl cis-trans isomerase SlyD (EC 5.2.1.8)	1	1
Potassium metabolism	no subcategory	Potassium homeostasis	Glutathione-regulated potassium-efflux system ATP-binding protein	1	1
Potassium metabolism	no subcategory	Potassium homeostasis	Kup system potassium uptake protein	1	1
Potassium metabolism	no subcategory	Potassium homeostasis	Large-conductance mechanosensitive channel	1	1
Potassium metabolism	no subcategory	Potassium homeostasis	Osmosensitive K+ channel histidine kinase KdpD (EC 2.7.3.-)	1	1
Potassium metabolism	no subcategory	Potassium homeostasis	Potassium channel protein	1	1
Potassium metabolism	no subcategory	Potassium homeostasis	Potassium efflux system KefA protein	1	1
Potassium metabolism	no subcategory	Potassium homeostasis	Potassium-transporting ATPase A chain (EC 3.6.3.12) (TC 3.A.3.7.1)	1	1
Potassium metabolism	no subcategory	Potassium homeostasis	Potassium-transporting ATPase B chain (EC 3.6.3.12) (TC 3.A.3.7.1)	1	1
Potassium metabolism	no subcategory	Potassium homeostasis	Potassium-transporting ATPase C chain (EC 3.6.3.12) (TC 3.A.3.7.1)	1	1
Potassium metabolism	no subcategory	Potassium homeostasis	Putative cytoplasmic protein ,probably associated with Glutathione-regulated potassium-efflux	1	1
Potassium metabolism	no subcategory	Potassium homeostasis	Trk system potassium uptake protein TrkA	1	1
Potassium metabolism	no subcategory	Potassium homeostasis	TrkA-N:Sodium/hydrogen exchanger	1	1
Potassium metabolism	no subcategory	Potassium homeostasis	Potassium voltage-gated channel subfamily KQT	1	0
Potassium metabolism	no subcategory	Potassium homeostasis	putative Glutathione-regulated potassium-efflux system protein KefB	1	0
Protein Metabolism	Protein biosynthesis	Glycyl-tRNA synthetase	Glycyl-tRNA synthetase alpha chain (EC 6.1.1.14)	1	1
Protein Metabolism	Protein biosynthesis	Glycyl-tRNA synthetase	Glycyl-tRNA synthetase beta chain (EC 6.1.1.14)	1	1
Protein Metabolism	Protein biosynthesis	Programmed frameshift	Peptide chain release factor 2	1	1
Protein Metabolism	Protein biosynthesis	Programmed frameshift	programmed frameshift-containing	1	1
Protein Metabolism	Protein biosynthesis	Ribosome LSU bacterial	LSU ribosomal protein L10p (P0)	1	1
Protein Metabolism	Protein biosynthesis	Ribosome LSU bacterial	LSU ribosomal protein L11p (L12e)	1	1
Protein Metabolism	Protein biosynthesis	Ribosome LSU bacterial	LSU ribosomal protein L13p (L13Ae)	1	1
Protein Metabolism	Protein biosynthesis	Ribosome LSU bacterial	LSU ribosomal protein L14p (L23e)	1	1
Protein Metabolism	Protein biosynthesis	Ribosome LSU bacterial	LSU ribosomal protein L15p (L27Ae)	1	1
Protein Metabolism	Protein biosynthesis	Ribosome LSU bacterial	LSU ribosomal protein L16p (L10e)	1	1
Protein Metabolism	Protein biosynthesis	Ribosome LSU bacterial	LSU ribosomal protein L17p	1	1
Protein Metabolism	Protein biosynthesis	Ribosome LSU bacterial	LSU ribosomal protein L18p (L5e)	1	1
Protein Metabolism	Protein biosynthesis	Ribosome LSU bacterial	LSU ribosomal protein L19p	1	1
Protein Metabolism	Protein biosynthesis	Ribosome LSU bacterial	LSU ribosomal protein L1p (L10Ae)	1	1
Protein Metabolism	Protein biosynthesis	Ribosome LSU bacterial	LSU ribosomal protein L20p	1	1
Protein Metabolism	Protein biosynthesis	Ribosome LSU bacterial	LSU ribosomal protein L21p	1	1
Protein Metabolism	Protein biosynthesis	Ribosome LSU bacterial	LSU ribosomal protein L22p (L17e)	1	1
Protein Metabolism	Protein biosynthesis	Ribosome LSU bacterial	LSU ribosomal protein L23p (L23Ae)	1	1
Protein Metabolism	Protein biosynthesis	Ribosome LSU bacterial	LSU ribosomal protein L24p (L26e)	1	1
Protein Metabolism	Protein biosynthesis	Ribosome LSU bacterial	LSU ribosomal protein L25p	1	1
Protein Metabolism	Protein biosynthesis	Ribosome LSU bacterial	LSU ribosomal protein L27p	1	1
Protein Metabolism	Protein biosynthesis	Ribosome LSU bacterial	LSU ribosomal protein L28p	1	1
Protein Metabolism	Protein biosynthesis	Ribosome LSU bacterial	LSU ribosomal protein L29p (L35e)	1	1
Protein Metabolism	Protein biosynthesis	Ribosome LSU bacterial	LSU ribosomal protein L2p (L8e)	1	1
Protein Metabolism	Protein biosynthesis	Ribosome LSU bacterial	LSU ribosomal protein L30p (L7e)	1	1
Protein Metabolism	Protein biosynthesis	Ribosome LSU bacterial	LSU ribosomal protein L31p	1	1
Protein Metabolism	Protein biosynthesis	Ribosome LSU bacterial	LSU ribosomal protein L31p, zinc-dependent	1	1
Protein Metabolism	Protein biosynthesis	Ribosome LSU bacterial	LSU ribosomal protein L32p	1	1
Protein Metabolism	Protein biosynthesis	Ribosome LSU bacterial	LSU ribosomal protein L33p	1	1
Protein Metabolism	Protein biosynthesis	Ribosome LSU bacterial	LSU ribosomal protein L33p, zinc-independent	1	1
Protein Metabolism	Protein biosynthesis	Ribosome LSU bacterial	LSU ribosomal protein L34p	1	1
Protein Metabolism	Protein biosynthesis	Ribosome LSU bacterial	LSU ribosomal protein L35p	1	1
Protein Metabolism	Protein biosynthesis	Ribosome LSU bacterial	LSU ribosomal protein L36p	1	1
Protein Metabolism	Protein biosynthesis	Ribosome LSU bacterial	LSU ribosomal protein L3p (L3e)	1	1
Protein Metabolism	Protein biosynthesis	Ribosome LSU bacterial	LSU ribosomal protein L4p (L1e)	1	1
Protein Metabolism	Protein biosynthesis	Ribosome LSU bacterial	LSU ribosomal protein L5p (L11e)	1	1
Protein Metabolism	Protein biosynthesis	Ribosome LSU bacterial	LSU ribosomal protein L6p (L9e)	1	1
Protein Metabolism	Protein biosynthesis	Ribosome LSU bacterial	LSU ribosomal protein L7/L12 (P1/P2)	1	1
Protein Metabolism	Protein biosynthesis	Ribosome LSU bacterial	LSU ribosomal protein L9p	1	1
Protein Metabolism	Protein biosynthesis	Ribosome SSU bacterial	SSU ribosomal protein S10p (S20e)	1	1
Protein Metabolism	Protein biosynthesis	Ribosome SSU bacterial	SSU ribosomal protein S11p (S14e)	1	1
Protein Metabolism	Protein biosynthesis	Ribosome SSU bacterial	SSU ribosomal protein S12p (S23e)	1	1
Protein Metabolism	Protein biosynthesis	Ribosome SSU bacterial	SSU ribosomal protein S13p (S18e)	1	1
Protein Metabolism	Protein biosynthesis	Ribosome SSU bacterial	SSU ribosomal protein S14p (S29e)	1	1
Protein Metabolism	Protein biosynthesis	Ribosome SSU bacterial	SSU ribosomal protein S14p (S29e), zinc-independent	1	1
Protein Metabolism	Protein biosynthesis	Ribosome SSU bacterial	SSU ribosomal protein S15p (S13e)	1	1
Protein Metabolism	Protein biosynthesis	Ribosome SSU bacterial	SSU ribosomal protein S16p	1	1
Protein Metabolism	Protein biosynthesis	Ribosome SSU bacterial	SSU ribosomal protein S17p (S11e)	1	1
Protein Metabolism	Protein biosynthesis	Ribosome SSU bacterial	SSU ribosomal protein S18p	1	1
Protein Metabolism	Protein biosynthesis	Ribosome SSU bacterial	SSU ribosomal protein S18p, zinc-independent	1	1
Protein Metabolism	Protein biosynthesis	Ribosome SSU bacterial	SSU ribosomal protein S19p (S15e)	1	1
Protein Metabolism	Protein biosynthesis	Ribosome SSU bacterial	SSU ribosomal protein S1p	1	1
Protein Metabolism	Protein biosynthesis	Ribosome SSU bacterial	SSU ribosomal protein S20p	1	1
Protein Metabolism	Protein biosynthesis	Ribosome SSU bacterial	SSU ribosomal protein S21p	1	1
Protein Metabolism	Protein biosynthesis	Ribosome SSU bacterial	SSU ribosomal protein S2p (SAe)	1	1
Protein Metabolism	Protein biosynthesis	Ribosome SSU bacterial	SSU ribosomal protein S3p (S3e)	1	1
Protein Metabolism	Protein biosynthesis	Ribosome SSU bacterial	SSU ribosomal protein S4p (S9e)	1	1
Protein Metabolism	Protein biosynthesis	Ribosome SSU bacterial	SSU ribosomal protein S5p (S2e)	1	1
Protein Metabolism	Protein biosynthesis	Ribosome SSU bacterial	SSU ribosomal protein S6p	1	1
Protein Metabolism	Protein biosynthesis	Ribosome SSU bacterial	SSU ribosomal protein S7p (S5e)	1	1
Protein Metabolism	Protein biosynthesis	Ribosome SSU bacterial	SSU ribosomal protein S8p (S15Ae)	1	1
Protein Metabolism	Protein biosynthesis	Ribosome SSU bacterial	SSU ribosomal protein S9p (S16e)	1	1
Protein Metabolism	Protein biosynthesis	Ribosome activity modulation	Ribosome hibernation protein YhbH	1	1
Protein Metabolism	Protein biosynthesis	Ribosome biogenesis bacterial	16S rRNA processing protein RimM	1	1
Protein Metabolism	Protein biosynthesis	Ribosome biogenesis bacterial	LSU m3Psi1915 methyltransferase RlmH	1	1
Protein Metabolism	Protein biosynthesis	Ribosome biogenesis bacterial	Ribonuclease E (EC 3.1.26.12)	1	1
Protein Metabolism	Protein biosynthesis	Ribosome biogenesis bacterial	Ribosomal large subunit pseudouridine synthase A (EC 4.2.1.70)	1	1
Protein Metabolism	Protein biosynthesis	Ribosome biogenesis bacterial	Ribosomal large subunit pseudouridine synthase C (EC 4.2.1.70)	1	1
Protein Metabolism	Protein biosynthesis	Ribosome biogenesis bacterial	Ribosomal large subunit pseudouridine synthase D (EC 4.2.1.70)	1	1
Protein Metabolism	Protein biosynthesis	Ribosome biogenesis bacterial	Ribosomal protein L11 methyltransferase (EC 2.1.1.-)	1	1
Protein Metabolism	Protein biosynthesis	Ribosome biogenesis bacterial	Ribosomal-protein-S18p-alanine acetyltransferase (EC 2.3.1.-)	1	1
Protein Metabolism	Protein biosynthesis	Ribosome biogenesis bacterial	SSU rRNA (adenine(1518)-N(6)/adenine(1519)-N(6))-dimethyltransferase (EC 2.1.1.182)	1	1
Protein Metabolism	Protein biosynthesis	Ribosome biogenesis bacterial	Similar to ribosomal large subunit pseudouridine synthase A	1	1
Protein Metabolism	Protein biosynthesis	Ribosome biogenesis bacterial	TsaB protein, required for threonylcarbamoyladenosine (t(6)A) formation in tRNA	1	1
Protein Metabolism	Protein biosynthesis	Ribosome biogenesis bacterial	tRNA (Guanine37-N1) -methyltransferase (EC 2.1.1.31)	1	1
Protein Metabolism	Protein biosynthesis	Translation elongation factor G family	Translation elongation factor G	1	1
Protein Metabolism	Protein biosynthesis	Translation initiation factors bacterial	Methionyl-tRNA formyltransferase (EC 2.1.2.9)	1	1
Protein Metabolism	Protein biosynthesis	Translation initiation factors bacterial	Ribosome-binding factor A	1	1
Protein Metabolism	Protein biosynthesis	Translation initiation factors bacterial	Translation initiation factor 1	1	1
Protein Metabolism	Protein biosynthesis	Translation initiation factors bacterial	Translation initiation factor 2	1	1
Protein Metabolism	Protein biosynthesis	Translation initiation factors bacterial	Translation initiation factor 3	1	1
Protein Metabolism	Protein biosynthesis	Translation termination factors bacterial	Methionine aminopeptidase (EC 3.4.11.18)	1	1
Protein Metabolism	Protein biosynthesis	Translation termination factors bacterial	Peptide chain release factor 1	1	1
Protein Metabolism	Protein biosynthesis	Translation termination factors bacterial	Peptide chain release factor 2	1	1
Protein Metabolism	Protein biosynthesis	Translation termination factors bacterial	Peptide chain release factor 3	1	1
Protein Metabolism	Protein biosynthesis	Translation termination factors bacterial	Peptide deformylase (EC 3.5.1.88)	1	1
Protein Metabolism	Protein biosynthesis	Translation termination factors bacterial	Peptidyl-tRNA hydrolase (EC 3.1.1.29)	1	1
Protein Metabolism	Protein biosynthesis	Translation termination factors bacterial	Protein-N(5)-glutamine methyltransferase PrmC, methylates polypeptide chain release factors RF1 and RF2	1	1
Protein Metabolism	Protein biosynthesis	Translation termination factors bacterial	Ribosome recycling factor	1	1
Protein Metabolism	Protein biosynthesis	Translation termination factors bacterial	tmRNA-binding protein SmpB	1	1
Protein Metabolism	Protein biosynthesis	tRNA aminoacylation, Ala	Alanyl-tRNA synthetase (EC 6.1.1.7)	1	1
Protein Metabolism	Protein biosynthesis	tRNA aminoacylation, Arg	Arginyl-tRNA synthetase (EC 6.1.1.19)	1	1
Protein Metabolism	Protein biosynthesis	tRNA aminoacylation, Asp and Asn	Aspartyl-tRNA synthetase (EC 6.1.1.12)	1	1
Protein Metabolism	Protein biosynthesis	tRNA aminoacylation, Asp and Asn	Aspartyl-tRNA(Asn) amidotransferase subunit A (EC 6.3.5.6)	1	1
Protein Metabolism	Protein biosynthesis	tRNA aminoacylation, Asp and Asn	Aspartyl-tRNA(Asn) amidotransferase subunit B (EC 6.3.5.6)	1	1
Protein Metabolism	Protein biosynthesis	tRNA aminoacylation, Asp and Asn	Aspartyl-tRNA(Asn) amidotransferase subunit C (EC 6.3.5.6)	1	1
Protein Metabolism	Protein biosynthesis	tRNA aminoacylation, Asp and Asn	Aspartyl-tRNA(Asn) synthetase (EC 6.1.1.23)	1	1
Protein Metabolism	Protein biosynthesis	tRNA aminoacylation, Cys	Cysteinyl-tRNA synthetase (EC 6.1.1.16)	1	1
Protein Metabolism	Protein biosynthesis	tRNA aminoacylation, Glu and Gln	Glutaminyl-tRNA synthetase (EC 6.1.1.18)	1	1
Protein Metabolism	Protein biosynthesis	tRNA aminoacylation, Glu and Gln	Glutamyl-tRNA synthetase (EC 6.1.1.17)	1	1
Protein Metabolism	Protein biosynthesis	tRNA aminoacylation, Glu and Gln	Glutamyl-tRNA(Gln) amidotransferase subunit A (EC 6.3.5.7)	1	1
Protein Metabolism	Protein biosynthesis	tRNA aminoacylation, Glu and Gln	Glutamyl-tRNA(Gln) amidotransferase subunit B (EC 6.3.5.7)	1	1
Protein Metabolism	Protein biosynthesis	tRNA aminoacylation, Glu and Gln	Glutamyl-tRNA(Gln) amidotransferase subunit C (EC 6.3.5.7)	1	1
Protein Metabolism	Protein biosynthesis	tRNA aminoacylation, Glu and Gln	Glutamyl-tRNA(Gln) synthetase (EC 6.1.1.24)	1	1
Protein Metabolism	Protein biosynthesis	tRNA aminoacylation, Gly	Glycyl-tRNA synthetase alpha chain (EC 6.1.1.14)	1	1
Protein Metabolism	Protein biosynthesis	tRNA aminoacylation, Gly	Glycyl-tRNA synthetase beta chain (EC 6.1.1.14)	1	1
Protein Metabolism	Protein biosynthesis	tRNA aminoacylation, His	Histidyl-tRNA synthetase (EC 6.1.1.21)	1	1
Protein Metabolism	Protein biosynthesis	tRNA aminoacylation, Ile	Isoleucyl-tRNA synthetase (EC 6.1.1.5)	1	1
Protein Metabolism	Protein biosynthesis	tRNA aminoacylation, Leu	Leucyl-tRNA synthetase (EC 6.1.1.4)	1	1
Protein Metabolism	Protein biosynthesis	tRNA aminoacylation, Lys	Lysyl-tRNA synthetase (class II) (EC 6.1.1.6)	1	1
Protein Metabolism	Protein biosynthesis	tRNA aminoacylation, Met	Methionyl-tRNA synthetase (EC 6.1.1.10)	1	1
Protein Metabolism	Protein biosynthesis	tRNA aminoacylation, Phe	Phenylalanyl-tRNA synthetase alpha chain (EC 6.1.1.20)	1	1
Protein Metabolism	Protein biosynthesis	tRNA aminoacylation, Phe	Phenylalanyl-tRNA synthetase beta chain (EC 6.1.1.20)	1	1
Protein Metabolism	Protein biosynthesis	tRNA aminoacylation, Pro	Cys-tRNA(Pro) deacylase YbaK	1	1
Protein Metabolism	Protein biosynthesis	tRNA aminoacylation, Pro	Prolyl-tRNA synthetase (EC 6.1.1.15), bacterial type	1	1
Protein Metabolism	Protein biosynthesis	tRNA aminoacylation, Ser	Seryl-tRNA synthetase (EC 6.1.1.11)	1	1
Protein Metabolism	Protein biosynthesis	tRNA aminoacylation, Thr	Threonyl-tRNA synthetase (EC 6.1.1.3)	1	1
Protein Metabolism	Protein biosynthesis	tRNA aminoacylation, Trp	Tryptophanyl-tRNA synthetase (EC 6.1.1.2)	1	1
Protein Metabolism	Protein biosynthesis	tRNA aminoacylation, Tyr	Tyrosyl-tRNA synthetase (EC 6.1.1.1)	1	1
Protein Metabolism	Protein biosynthesis	tRNA aminoacylation, Val	Valyl-tRNA synthetase (EC 6.1.1.9)	1	1
Protein Metabolism	Protein biosynthesis	tRNAs	tRNA-Ala-GGC	1	1
Protein Metabolism	Protein biosynthesis	tRNAs	tRNA-Arg-ACG	1	1
Protein Metabolism	Protein biosynthesis	tRNAs	tRNA-Arg-CCG	1	1
Protein Metabolism	Protein biosynthesis	tRNAs	tRNA-Cys-GCA	1	1
Protein Metabolism	Protein biosynthesis	tRNAs	tRNA-Gly-GCC	1	1
Protein Metabolism	Protein biosynthesis	tRNAs	tRNA-Leu-CAA	1	1
Protein Metabolism	Protein biosynthesis	tRNAs	tRNA-Leu-GAG	1	1
Protein Metabolism	Protein biosynthesis	tRNAs	tRNA-Phe-GAA	1	1
Protein Metabolism	Protein biosynthesis	tRNAs	tRNA-Ser-GGA	1	1
Protein Metabolism	Protein biosynthesis	tRNAs	tRNA-Trp-CCA	1	1
Protein Metabolism	Protein biosynthesis	tRNAs	tRNA-Val-GAC	1	1
Protein Metabolism	Protein biosynthesis	Ribosome LSU bacterial	LSU ribosomal protein L31p, zinc-independent	0	1
Protein Metabolism	Protein biosynthesis	tRNAs	tRNA-Leu-CAG	0	1
Protein Metabolism	Protein degradation	Aminopeptidases (EC 3.4.11.-)	Membrane alanine aminopeptidase N (EC 3.4.11.2)	1	1
Protein Metabolism	Protein degradation	Aminopeptidases (EC 3.4.11.-)	Xaa-Pro aminopeptidase (EC 3.4.11.9)	1	1
Protein Metabolism	Protein degradation	Metallocarboxypeptidases (EC 3.4.17.-)	D-alanyl-D-alanine carboxypeptidase (EC 3.4.16.4)	1	1
Protein Metabolism	Protein degradation	Protein degradation	Leucyl/phenylalanyl-tRNA--protein transferase (EC 2.3.2.6)	1	1
Protein Metabolism	Protein degradation	Protein degradation	Oligopeptidase A (EC 3.4.24.70)	1	1
Protein Metabolism	Protein degradation	Proteolysis in bacteria, ATP-dependent	ATP-dependent Clp protease ATP-binding subunit ClpA	1	1
Protein Metabolism	Protein degradation	Proteolysis in bacteria, ATP-dependent	ATP-dependent Clp protease ATP-binding subunit ClpX	1	1
Protein Metabolism	Protein degradation	Proteolysis in bacteria, ATP-dependent	ATP-dependent Clp protease adaptor protein ClpS	1	1
Protein Metabolism	Protein degradation	Proteolysis in bacteria, ATP-dependent	ATP-dependent Clp protease proteolytic subunit (EC 3.4.21.92)	1	1
Protein Metabolism	Protein degradation	Proteolysis in bacteria, ATP-dependent	ATP-dependent protease La (EC 3.4.21.53) Type I	1	1
Protein Metabolism	Protein degradation	Proteolysis in bacteria, ATP-dependent	ATP-dependent protease La (EC 3.4.21.53) Type II	1	1
Protein Metabolism	Protein degradation	Proteolysis in bacteria, ATP-dependent	ATPase, AFG1 family	1	1
Protein Metabolism	Protein degradation	Proteolysis in bacteria, ATP-dependent	ClpB protein	1	1
Protein Metabolism	Protein degradation	Proteolysis in bacteria, ATP-dependent	DNA repair protein RadA	1	1
Protein Metabolism	Protein degradation	Proteolysis in bacteria, ATP-dependent	Outer membrane stress sensor protease DegS	1	1
Protein Metabolism	Protein degradation	Dipeptidases (EC 3.4.13.-)	Aminoacyl-histidine dipeptidase (Peptidase D) (EC 3.4.13.3)	1	0
Protein Metabolism	Protein degradation	Omega peptidases (EC 3.4.19.-)	Acylamino-acid-releasing enzyme (EC 3.4.19.1)	1	0
Protein Metabolism	Protein degradation	Protein degradation	Thimet oligopeptidase (EC 3.4.24.15)	1	0
Protein Metabolism	Protein degradation	Aminopeptidases (EC 3.4.11.-)	Cytosol aminopeptidase PepA (EC 3.4.11.1)	0	1
Protein Metabolism	Protein degradation	Metallocarboxypeptidases (EC 3.4.17.-)	Glutamate carboxypeptidase (EC 3.4.17.11)	0	1
Protein Metabolism	Protein folding	GroEL GroES	Chaperone protein DnaJ	1	1
Protein Metabolism	Protein folding	GroEL GroES	Chaperone protein DnaK	1	1
Protein Metabolism	Protein folding	GroEL GroES	Heat shock protein 60 family chaperone GroEL	1	1
Protein Metabolism	Protein folding	GroEL GroES	Heat shock protein 60 family co-chaperone GroES	1	1
Protein Metabolism	Protein folding	GroEL GroES	Heat shock protein GrpE	1	1
Protein Metabolism	Protein folding	Peptidyl-prolyl cis-trans isomerase	FKBP-type peptidyl-prolyl cis-trans isomerase SlpA (EC 5.2.1.8)	1	1
Protein Metabolism	Protein folding	Peptidyl-prolyl cis-trans isomerase	FKBP-type peptidyl-prolyl cis-trans isomerase SlyD (EC 5.2.1.8)	1	1
Protein Metabolism	Protein folding	Peptidyl-prolyl cis-trans isomerase	Peptidyl-prolyl cis-trans isomerase PpiA precursor (EC 5.2.1.8)	1	1
Protein Metabolism	Protein folding	Peptidyl-prolyl cis-trans isomerase	Peptidyl-prolyl cis-trans isomerase PpiB (EC 5.2.1.8)	1	1
Protein Metabolism	Protein folding	Peptidyl-prolyl cis-trans isomerase	Peptidyl-prolyl cis-trans isomerase PpiC (EC 5.2.1.8)	1	1
Protein Metabolism	Protein folding	Peptidyl-prolyl cis-trans isomerase	Peptidyl-prolyl cis-trans isomerase PpiD (EC 5.2.1.8)	1	1
Protein Metabolism	Protein folding	Peptidyl-prolyl cis-trans isomerase	Survival protein SurA precursor (Peptidyl-prolyl cis-trans isomerase SurA) (EC 5.2.1.8)	1	1
Protein Metabolism	Protein folding	Periplasmic disulfide interchange	Cytochrome c-type biogenesis protein DsbD, protein-disulfide reductase (EC 1.8.1.8)	1	1
Protein Metabolism	Protein folding	Periplasmic disulfide interchange	Periplasmic thiol:disulfide interchange protein DsbA	1	1
Protein Metabolism	Protein folding	Periplasmic disulfide interchange	Periplasmic thiol:disulfide oxidoreductase DsbB, required for DsbA reoxidation	1	1
Protein Metabolism	Protein folding	Periplasmic disulfide interchange	Thiol:disulfide interchange protein DsbC	1	1
Protein Metabolism	Protein folding	Protein chaperones	Chaperone protein DnaJ	1	1
Protein Metabolism	Protein folding	Protein chaperones	Chaperone protein DnaK	1	1
Protein Metabolism	Protein folding	Protein chaperones	Chaperone protein HscA	1	1
Protein Metabolism	Protein folding	Protein chaperones	Chaperone protein HscB	1	1
Protein Metabolism	Protein folding	Protein chaperones	Chaperone protein HtpG	1	1
Protein Metabolism	Protein folding	Protein chaperones	ClpB protein	1	1
Protein Metabolism	Protein folding	Protein chaperones	DnaJ-class molecular chaperone CbpA	1	1
Protein Metabolism	Protein folding	Protein chaperones	Heat shock protein GrpE	1	1
Protein Metabolism	Protein processing and modification	G3E family of P-loop GTPases (metallocenter biosynthesis)	FKBP-type peptidyl-prolyl cis-trans isomerase SlyD (EC 5.2.1.8)	1	1
Protein Metabolism	Protein processing and modification	G3E family of P-loop GTPases (metallocenter biosynthesis)	Putative metal chaperone, involved in Zn homeostasis, GTPase of COG0523 family	1	1
Protein Metabolism	Protein processing and modification	Lipoprotein Biosynthesis	Apolipoprotein N-acyltransferase (EC 2.3.1.-)	1	1
Protein Metabolism	Protein processing and modification	Lipoprotein Biosynthesis	Lipoprotein signal peptidase (EC 3.4.23.36)	1	1
Protein Metabolism	Protein processing and modification	Lipoprotein Biosynthesis	Prolipoprotein diacylglyceryl transferase (EC 2.4.99.-)	1	1
Protein Metabolism	Protein processing and modification	N-linked Glycosylation in Bacteria	Alpha-1,3-N-acetylgalactosamine transferase PglA (EC 2.4.1.-)	1	1
Protein Metabolism	Protein processing and modification	N-linked Glycosylation in Bacteria	Lipid carrier : UDP-N-acetylgalactosaminyltransferase (EC 2.4.1.-)	1	1
Protein Metabolism	Protein processing and modification	N-linked Glycosylation in Bacteria	UDP-N-acetylglucosamine 4,6-dehydratase (EC 4.2.1.-)	1	1
Protein Metabolism	Protein processing and modification	N-linked Glycosylation in Bacteria	UDP-glucose 4-epimerase (EC 5.1.3.2)	1	1
Protein Metabolism	Protein processing and modification	Peptide methionine sulfoxide reductase	Peptide methionine sulfoxide reductase MsrA (EC 1.8.4.11)	1	1
Protein Metabolism	Protein processing and modification	Peptide methionine sulfoxide reductase	Peptide methionine sulfoxide reductase MsrB (EC 1.8.4.12)	1	1
Protein Metabolism	Protein processing and modification	Ribosomal protein S12p Asp methylthiotransferase	Ribosomal protein S12p Asp88 (E. coli) methylthiotransferase	1	1
Protein Metabolism	Protein processing and modification	Ribosomal protein S12p Asp methylthiotransferase	SSU ribosomal protein S12p (S23e)	1	1
Protein Metabolism	Protein processing and modification	Signal peptidase	Lipoprotein signal peptidase (EC 3.4.23.36)	1	1
Protein Metabolism	Protein processing and modification	Signal peptidase	Signal peptidase I (EC 3.4.21.89)	1	1
Protein Metabolism	Protein processing and modification	Translation elongation factor P lysylation	Lysyl-lysine 2,3-aminomutase	1	1
Protein Metabolism	Protein processing and modification	Translation elongation factor P lysylation	Translation elongation factor P	1	1
Protein Metabolism	Protein processing and modification	Translation elongation factor P lysylation	Translation elongation factor P Lys34:lysine transferase	1	1
Protein Metabolism	Protein processing and modification	N-linked Glycosylation in Bacteria	4-amino-6-deoxy-N-Acetyl-D-hexosaminyl-(Lipid carrier) acetyltrasferase	1	0
Protein Metabolism	Protein processing and modification	N-linked Glycosylation in Bacteria	4-keto-6-deoxy-N-Acetyl-D-hexosaminyl-(Lipid carrier) aminotransferase	1	0
Protein Metabolism	Protein processing and modification	G3E family of P-loop GTPases (metallocenter biosynthesis)	Urease accessory protein UreD	0	1
Protein Metabolism	Protein processing and modification	G3E family of P-loop GTPases (metallocenter biosynthesis)	Urease accessory protein UreE	0	1
Protein Metabolism	Protein processing and modification	G3E family of P-loop GTPases (metallocenter biosynthesis)	Urease accessory protein UreF	0	1
Protein Metabolism	Protein processing and modification	G3E family of P-loop GTPases (metallocenter biosynthesis)	Urease accessory protein UreG	0	1
Protein Metabolism	Protein processing and modification	G3E family of P-loop GTPases (metallocenter biosynthesis)	Urease alpha subunit (EC 3.5.1.5)	0	1
Protein Metabolism	Protein processing and modification	G3E family of P-loop GTPases (metallocenter biosynthesis)	Urease beta subunit (EC 3.5.1.5)	0	1
Protein Metabolism	Protein processing and modification	G3E family of P-loop GTPases (metallocenter biosynthesis)	Urease gamma subunit (EC 3.5.1.5)	0	1
Protein Metabolism	Selenoproteins	Selenoprotein O	Selenoprotein O and cysteine-containing homologs	1	1
RNA Metabolism	RNA processing and modification	16S rRNA modification within P site of ribosome	Cell division protein FtsI [Peptidoglycan synthetase] (EC 2.4.1.129)	1	1
RNA Metabolism	RNA processing and modification	16S rRNA modification within P site of ribosome	Cell division protein FtsL	1	1
RNA Metabolism	RNA processing and modification	16S rRNA modification within P site of ribosome	rRNA small subunit methyltransferase H	1	1
RNA Metabolism	RNA processing and modification	16S rRNA modification within P site of ribosome	rRNA small subunit methyltransferase I	1	1
RNA Metabolism	RNA processing and modification	ATP-dependent RNA helicases, bacterial	ATP-dependent RNA helicase NGO0650	1	1
RNA Metabolism	RNA processing and modification	ATP-dependent RNA helicases, bacterial	ATP-dependent RNA helicase RhlB	1	1
RNA Metabolism	RNA processing and modification	Methylthiotransferases	Ribosomal protein S12p Asp88 (E. coli) methylthiotransferase	1	1
RNA Metabolism	RNA processing and modification	Methylthiotransferases	tRNA-i(6)A37 methylthiotransferase	1	1
RNA Metabolism	RNA processing and modification	Polyadenylation bacterial	Poly(A) polymerase (EC 2.7.7.19)	1	1
RNA Metabolism	RNA processing and modification	Polyadenylation bacterial	Polyribonucleotide nucleotidyltransferase (EC 2.7.7.8)	1	1
RNA Metabolism	RNA processing and modification	Polyadenylation bacterial	tRNA nucleotidyltransferase (EC 2.7.7.21) (EC 2.7.7.25)	1	1
RNA Metabolism	RNA processing and modification	Queuosine-Archaeosine Biosynthesis	Epoxyqueuosine (oQ) reductase QueG	1	1
RNA Metabolism	RNA processing and modification	Queuosine-Archaeosine Biosynthesis	GTP cyclohydrolase I (EC 3.5.4.16) type 1	1	1
RNA Metabolism	RNA processing and modification	Queuosine-Archaeosine Biosynthesis	Peptidyl-prolyl cis-trans isomerase PpiB (EC 5.2.1.8)	1	1
RNA Metabolism	RNA processing and modification	Queuosine-Archaeosine Biosynthesis	Permease of the drug/metabolite transporter (DMT) superfamily	1	1
RNA Metabolism	RNA processing and modification	Queuosine-Archaeosine Biosynthesis	Queuosine Biosynthesis QueC ATPase	1	1
RNA Metabolism	RNA processing and modification	Queuosine-Archaeosine Biosynthesis	Queuosine Biosynthesis QueE Radical SAM	1	1
RNA Metabolism	RNA processing and modification	Queuosine-Archaeosine Biosynthesis	Queuosine biosynthesis QueD, PTPS-I	1	1
RNA Metabolism	RNA processing and modification	Queuosine-Archaeosine Biosynthesis	Radical SAM family enzyme, similar to coproporphyrinogen III oxidase, oxygen-independent, clustered with nucleoside-triphosphatase RdgB	1	1
RNA Metabolism	RNA processing and modification	Queuosine-Archaeosine Biosynthesis	S-adenosylmethionine:tRNA ribosyltransferase-isomerase (EC 5.-.-.-)	1	1
RNA Metabolism	RNA processing and modification	Queuosine-Archaeosine Biosynthesis	tRNA-guanine transglycosylase (EC 2.4.2.29)	1	1
RNA Metabolism	RNA processing and modification	RNA methylation	23S rRNA (guanine-N-2-) -methyltransferase rlmL EC 2.1.1.-)	1	1
RNA Metabolism	RNA processing and modification	RNA methylation	23S rRNA (guanosine-2&#39;-O-) -methyltransferase rlmB (EC 2.1.1.-)	1	1
RNA Metabolism	RNA processing and modification	RNA methylation	LSU m3Psi1915 methyltransferase RlmH	1	1
RNA Metabolism	RNA processing and modification	RNA methylation	Ribosomal RNA large subunit methyltransferase A (EC 2.1.1.51)	1	1
RNA Metabolism	RNA processing and modification	RNA methylation	Ribosomal RNA large subunit methyltransferase E (EC 2.1.1.-)	1	1
RNA Metabolism	RNA processing and modification	RNA methylation	Ribosomal RNA large subunit methyltransferase N (EC 2.1.1.-)	1	1
RNA Metabolism	RNA processing and modification	RNA methylation	Ribosomal RNA small subunit methyltransferase C (EC 2.1.1.52)	1	1
RNA Metabolism	RNA processing and modification	RNA methylation	Ribosomal RNA small subunit methyltransferase E (EC 2.1.1.-)	1	1
RNA Metabolism	RNA processing and modification	RNA methylation	SSU rRNA (adenine(1518)-N(6)/adenine(1519)-N(6))-dimethyltransferase (EC 2.1.1.182)	1	1
RNA Metabolism	RNA processing and modification	RNA methylation	rRNA small subunit 7-methylguanosine (m7G) methyltransferase GidB	1	1
RNA Metabolism	RNA processing and modification	RNA methylation	tRNA (5-methylaminomethyl-2-thiouridylate)-methyltransferase (EC 2.1.1.61)	1	1
RNA Metabolism	RNA processing and modification	RNA methylation	tRNA (Guanine37-N1) -methyltransferase (EC 2.1.1.31)	1	1
RNA Metabolism	RNA processing and modification	RNA methylation	tRNA (cytidine(34)-2&#39;-O)-methyltransferase (EC 2.1.1.207)	1	1
RNA Metabolism	RNA processing and modification	RNA methylation	tRNA (guanine46-N7-)-methyltransferase (EC 2.1.1.33)	1	1
RNA Metabolism	RNA processing and modification	RNA methylation	tRNA-specific 2-thiouridylase MnmA	1	1
RNA Metabolism	RNA processing and modification	RNA methylation	tRNA:Cm32/Um32 methyltransferase	1	1
RNA Metabolism	RNA processing and modification	RNA processing and degradation, bacterial	3&#39;-to-5&#39; exoribonuclease RNase R	1	1
RNA Metabolism	RNA processing and modification	RNA processing and degradation, bacterial	3&#39;-to-5&#39; oligoribonuclease (orn)	1	1
RNA Metabolism	RNA processing and modification	RNA processing and degradation, bacterial	Cytoplasmic axial filament protein CafA and Ribonuclease G (EC 3.1.4.-)	1	1
RNA Metabolism	RNA processing and modification	RNA processing and degradation, bacterial	Ribonuclease E (EC 3.1.26.12)	1	1
RNA Metabolism	RNA processing and modification	RNA processing and degradation, bacterial	Ribonuclease E inhibitor RraA	1	1
RNA Metabolism	RNA processing and modification	RNA processing and degradation, bacterial	Ribonuclease III (EC 3.1.26.3)	1	1
RNA Metabolism	RNA processing and modification	RNA pseudouridine syntheses	Ribosomal large subunit pseudouridine synthase A (EC 4.2.1.70)	1	1
RNA Metabolism	RNA processing and modification	RNA pseudouridine syntheses	Ribosomal large subunit pseudouridine synthase B (EC 4.2.1.70)	1	1
RNA Metabolism	RNA processing and modification	RNA pseudouridine syntheses	Ribosomal large subunit pseudouridine synthase C (EC 4.2.1.70)	1	1
RNA Metabolism	RNA processing and modification	RNA pseudouridine syntheses	Ribosomal large subunit pseudouridine synthase D (EC 4.2.1.70)	1	1
RNA Metabolism	RNA processing and modification	RNA pseudouridine syntheses	Ribosomal small subunit pseudouridine synthase A (EC 4.2.1.70)	1	1
RNA Metabolism	RNA processing and modification	RNA pseudouridine syntheses	Similar to ribosomal large subunit pseudouridine synthase A	1	1
RNA Metabolism	RNA processing and modification	RNA pseudouridine syntheses	tRNA pseudouridine synthase A (EC 4.2.1.70)	1	1
RNA Metabolism	RNA processing and modification	RNA pseudouridine syntheses	tRNA pseudouridine synthase B (EC 4.2.1.70)	1	1
RNA Metabolism	RNA processing and modification	Ribonuclease H	Ribonuclease HI (EC 3.1.26.4)	1	1
RNA Metabolism	RNA processing and modification	Ribonuclease H	Ribonuclease HII (EC 3.1.26.4)	1	1
RNA Metabolism	RNA processing and modification	mnm5U34 biosynthesis bacteria	Cysteine desulfurase (EC 2.8.1.7), IscS subfamily	1	1
RNA Metabolism	RNA processing and modification	mnm5U34 biosynthesis bacteria	GTPase and tRNA-U34 5-formylation enzyme TrmE	1	1
RNA Metabolism	RNA processing and modification	mnm5U34 biosynthesis bacteria	tRNA (5-methylaminomethyl-2-thiouridylate)-methyltransferase (EC 2.1.1.61)	1	1
RNA Metabolism	RNA processing and modification	mnm5U34 biosynthesis bacteria	tRNA 5-methylaminomethyl-2-thiouridine synthase TusA	1	1
RNA Metabolism	RNA processing and modification	mnm5U34 biosynthesis bacteria	tRNA 5-methylaminomethyl-2-thiouridine synthase TusC	1	1
RNA Metabolism	RNA processing and modification	mnm5U34 biosynthesis bacteria	tRNA 5-methylaminomethyl-2-thiouridine synthase TusD	1	1
RNA Metabolism	RNA processing and modification	mnm5U34 biosynthesis bacteria	tRNA uridine 5-carboxymethylaminomethyl modification enzyme GidA	1	1
RNA Metabolism	RNA processing and modification	tRNA nucleotidyltransferase	tRNA nucleotidyltransferase (EC 2.7.7.21) (EC 2.7.7.25)	1	1
RNA Metabolism	RNA processing and modification	tRNA processing	Ribonuclease D (EC 3.1.26.3)	1	1
RNA Metabolism	RNA processing and modification	tRNA processing	Ribonuclease P protein component (EC 3.1.26.5)	1	1
RNA Metabolism	RNA processing and modification	tRNA processing	Ribonuclease PH (EC 2.7.7.56)	1	1
RNA Metabolism	RNA processing and modification	tRNA processing	Ribonuclease T (EC 3.1.13.-)	1	1
RNA Metabolism	RNA processing and modification	tRNA processing	tRNA dimethylallyltransferase (EC 2.5.1.75)	1	1
RNA Metabolism	RNA processing and modification	tRNA processing	tRNA pseudouridine synthase A (EC 4.2.1.70)	1	1
RNA Metabolism	RNA processing and modification	tRNA processing	tRNA pseudouridine synthase B (EC 4.2.1.70)	1	1
RNA Metabolism	RNA processing and modification	tRNA processing	tRNA(Ile)-lysidine synthetase (EC 6.3.4.19)	1	1
RNA Metabolism	RNA processing and modification	tRNA processing	tRNA-i(6)A37 methylthiotransferase	1	1
RNA Metabolism	RNA processing and modification	tRNA processing	tRNA-specific adenosine-34 deaminase (EC 3.5.4.-)	1	1
RNA Metabolism	RNA processing and modification	tRNAmodification position 34	GTPase and tRNA-U34 5-formylation enzyme TrmE	1	1
RNA Metabolism	RNA processing and modification	tRNAmodification position 34	S-adenosylmethionine:tRNA ribosyltransferase-isomerase (EC 5.-.-.-)	1	1
RNA Metabolism	RNA processing and modification	tRNAmodification position 34	tRNA (5-methylaminomethyl-2-thiouridylate)-methyltransferase (EC 2.1.1.61)	1	1
RNA Metabolism	RNA processing and modification	tRNAmodification position 34	tRNA uridine 5-carboxymethylaminomethyl modification enzyme GidA	1	1
RNA Metabolism	RNA processing and modification	tRNAmodification position 34	tRNA(Ile)-lysidine synthetase (EC 6.3.4.19)	1	1
RNA Metabolism	RNA processing and modification	tRNAmodification position 34	tRNA-guanine transglycosylase (EC 2.4.2.29)	1	1
RNA Metabolism	RNA processing and modification	tRNAmodification position 34	tRNA-specific adenosine-34 deaminase (EC 3.5.4.-)	1	1
RNA Metabolism	RNA processing and modification	RNA 3&#39;-terminal phosphate cyclase	RNA 3&#39;-terminal phosphate cyclase (EC 6.5.1.4)	1	0
RNA Metabolism	RNA processing and modification	RNA 3&#39;-terminal phosphate cyclase	Transcriptional regulatory protein RtcR	1	0
RNA Metabolism	RNA processing and modification	tRNA processing	Ribonuclease Z (EC 3.1.26.11)	1	0
RNA Metabolism	RNA processing and modification	Queuosine-Archaeosine Biosynthesis	glutamyl-Q-tRNA synthetase	0	1
RNA Metabolism	Transcription	RNA polymerase bacterial	DNA-directed RNA polymerase alpha subunit (EC 2.7.7.6)	1	1
RNA Metabolism	Transcription	RNA polymerase bacterial	DNA-directed RNA polymerase beta subunit (EC 2.7.7.6)	1	1
RNA Metabolism	Transcription	RNA polymerase bacterial	DNA-directed RNA polymerase beta&#39; subunit (EC 2.7.7.6)	1	1
RNA Metabolism	Transcription	RNA polymerase bacterial	DNA-directed RNA polymerase omega subunit (EC 2.7.7.6)	1	1
RNA Metabolism	Transcription	Rrf2 family transcriptional regulators	Iron-sulfur cluster regulator IscR	1	1
RNA Metabolism	Transcription	Rrf2 family transcriptional regulators	Nitrite-sensitive transcriptional repressor NsrR	1	1
RNA Metabolism	Transcription	Transcription factors bacterial	FIG000325: clustered with transcription termination protein NusA	1	1
RNA Metabolism	Transcription	Transcription factors bacterial	Transcription accessory protein (S1 RNA-binding domain)	1	1
RNA Metabolism	Transcription	Transcription factors bacterial	Transcription antitermination protein NusG	1	1
RNA Metabolism	Transcription	Transcription factors bacterial	Transcription elongation factor GreA	1	1
RNA Metabolism	Transcription	Transcription factors bacterial	Transcription elongation factor GreB	1	1
RNA Metabolism	Transcription	Transcription factors bacterial	Transcription termination factor Rho	1	1
RNA Metabolism	Transcription	Transcription factors bacterial	Transcription termination protein NusA	1	1
RNA Metabolism	Transcription	Transcription factors bacterial	Transcription termination protein NusB	1	1
RNA Metabolism	Transcription	Transcription factors bacterial	Transcription-repair coupling factor	1	1
RNA Metabolism	Transcription	Transcription initiation, bacterial sigma factors	RNA polymerase sigma factor RpoD	1	1
RNA Metabolism	Transcription	Transcription initiation, bacterial sigma factors	RNA polymerase sigma factor RpoH	1	1
RNA Metabolism	Transcription	Transcription initiation, bacterial sigma factors	RNA polymerase sigma-54 factor RpoN	1	1
RNA Metabolism	Transcription	Transcription initiation, bacterial sigma factors	Serine protease precursor MucD/AlgY associated with sigma factor RpoE	1	1
RNA Metabolism	Transcription	Transcription factors bacterial	Regulator of nucleoside diphosphate kinase	0	1
RNA Metabolism	no subcategory	Group II intron-associated genes	Retron-type RNA-directed DNA polymerase (EC 2.7.7.49)	0	1
Regulation and Cell signaling	Programmed Cell Death and Toxin-antitoxin Systems	Murein hydrolase regulation and cell death	Antiholin-like protein LrgA	1	1
Regulation and Cell signaling	Programmed Cell Death and Toxin-antitoxin Systems	Murein hydrolase regulation and cell death	LrgA-associated membrane protein LrgB	1	1
Regulation and Cell signaling	Programmed Cell Death and Toxin-antitoxin Systems	Murein hydrolase regulation and cell death	Preprotein translocase subunit SecG (TC 3.A.5.1.1)	1	1
Regulation and Cell signaling	Programmed Cell Death and Toxin-antitoxin Systems	Murein hydrolase regulation and cell death	tRNA-dihydrouridine synthase C (EC 1.-.-.-)	1	1
Regulation and Cell signaling	Programmed Cell Death and Toxin-antitoxin Systems	Toxin-antitoxin replicon stabilization systems	DNA-damage-inducible protein J	1	1
Regulation and Cell signaling	Programmed Cell Death and Toxin-antitoxin Systems	Toxin-antitoxin replicon stabilization systems	RelB/StbD replicon stabilization protein (antitoxin to RelE/StbE)	1	0
Regulation and Cell signaling	Programmed Cell Death and Toxin-antitoxin Systems	Toxin-antitoxin replicon stabilization systems	VapB protein (antitoxin to VapC)	1	0
Regulation and Cell signaling	Programmed Cell Death and Toxin-antitoxin Systems	Toxin-antitoxin replicon stabilization systems	VapC toxin protein	1	0
Regulation and Cell signaling	Programmed Cell Death and Toxin-antitoxin Systems	Toxin-antitoxin replicon stabilization systems	YefM protein (antitoxin to YoeB)	1	0
Regulation and Cell signaling	Programmed Cell Death and Toxin-antitoxin Systems	Murein hydrolase regulation and cell death	Autolysis response regulater LytR	0	1
Regulation and Cell signaling	Programmed Cell Death and Toxin-antitoxin Systems	Murein hydrolase regulation and cell death	CidA-associated membrane protein CidB	0	1
Regulation and Cell signaling	Programmed Cell Death and Toxin-antitoxin Systems	Murein hydrolase regulation and cell death	Holin-like protein CidA	0	1
Regulation and Cell signaling	Programmed Cell Death and Toxin-antitoxin Systems	Murein hydrolase regulation and cell death	LysR family regulatory protein CidR	0	1
Regulation and Cell signaling	Quorum sensing and biofilm formation	Biofilm Adhesin Biosynthesis	Biofilm PGA synthesis N-glycosyltransferase PgaC (EC 2.4.-.-)	1	0
Regulation and Cell signaling	Quorum sensing and biofilm formation	Biofilm Adhesin Biosynthesis	Biofilm PGA synthesis auxiliary protein PgaD	1	0
Regulation and Cell signaling	Quorum sensing and biofilm formation	Biofilm Adhesin Biosynthesis	Biofilm PGA synthesis deacetylase PgaB (EC 3.-)	1	0
Regulation and Cell signaling	Regulation of virulence	BarA-UvrY(SirA) two-component regulatory system	BarA sensory histidine kinase (= VarS = GacS)	1	1
Regulation and Cell signaling	Regulation of virulence	BarA-UvrY(SirA) two-component regulatory system	CDP-diacylglycerol--glycerol-3-phosphate 3-phosphatidyltransferase (EC 2.7.8.5)	1	1
Regulation and Cell signaling	Regulation of virulence	BarA-UvrY(SirA) two-component regulatory system	Excinuclease ABC subunit C	1	1
Regulation and Cell signaling	Regulation of virulence	BarA-UvrY(SirA) two-component regulatory system	GTP pyrophosphokinase (EC 2.7.6.5), (p)ppGpp synthetase I	1	1
Regulation and Cell signaling	Regulation of virulence	BarA-UvrY(SirA) two-component regulatory system	BarA-associated response regulator UvrY (= GacA = SirA)	0	1
Regulation and Cell signaling	no subcategory	DNA-binding regulatory proteins, strays	Aromatic hydrocarbon utilization transcriptional regulator CatR (LysR family)	1	1
Regulation and Cell signaling	no subcategory	DNA-binding regulatory proteins, strays	LysR family transcriptional regulator PA2758	1	1
Regulation and Cell signaling	no subcategory	LysR-family proteins in Escherichia coli	Alkanesulfonate utilization operon LysR-family regulator CbI	1	1
Regulation and Cell signaling	no subcategory	LysR-family proteins in Escherichia coli	Chromosome initiation inhibitor	1	1
Regulation and Cell signaling	no subcategory	LysR-family proteins in Escherichia coli	Cys regulon transcriptional activator CysB	1	1
Regulation and Cell signaling	no subcategory	LysR-family proteins in Escherichia coli	Hydrogen peroxide-inducible genes activator	1	1
Regulation and Cell signaling	no subcategory	LysR-family proteins in Escherichia coli	Transcriptional activator MetR	1	1
Regulation and Cell signaling	no subcategory	LysR-family proteins in Salmonella enterica Typhimurium	Hydrogen peroxide-inducible genes activator	1	1
Regulation and Cell signaling	no subcategory	LysR-family proteins in Salmonella enterica Typhimurium	LysR family transcriptional regulator STM3121	1	1
Regulation and Cell signaling	no subcategory	LysR-family proteins in Salmonella enterica Typhimurium	Transcriptional activator MetR	1	1
Regulation and Cell signaling	no subcategory	Orphan regulatory proteins	Copper-sensing two-component system response regulator CusR	1	1
Regulation and Cell signaling	no subcategory	Orphan regulatory proteins	Sensory histidine kinase QseC	1	1
Regulation and Cell signaling	no subcategory	Orphan regulatory proteins	Sensory histidine kinase in two-component regulatory system with RstA	1	1
Regulation and Cell signaling	no subcategory	Orphan regulatory proteins	Transcriptional regulatory protein RstA	1	1
Regulation and Cell signaling	no subcategory	Orphan regulatory proteins	Transcriptional regulatory protein basR/pmrA	1	1
Regulation and Cell signaling	no subcategory	Orphan regulatory proteins	Two-component system response regulator QseB	1	1
Regulation and Cell signaling	no subcategory	Stringent Response, (p)ppGpp metabolism	GTP pyrophosphokinase (EC 2.7.6.5), (p)ppGpp synthetase I	1	1
Regulation and Cell signaling	no subcategory	Stringent Response, (p)ppGpp metabolism	GTP pyrophosphokinase (EC 2.7.6.5), (p)ppGpp synthetase II	1	1
Regulation and Cell signaling	no subcategory	Stringent Response, (p)ppGpp metabolism	Guanosine-3&#39;,5&#39;-bis(diphosphate) 3&#39;-pyrophosphohydrolase (EC 3.1.7.2)	1	1
Regulation and Cell signaling	no subcategory	Zinc regulated enzymes	Carbonic anhydrase (EC 4.2.1.1)	1	1
Regulation and Cell signaling	no subcategory	Zinc regulated enzymes	Cysteinyl-tRNA synthetase (EC 6.1.1.16)	1	1
Regulation and Cell signaling	no subcategory	Zinc regulated enzymes	Dihydroorotase (EC 3.5.2.3)	1	1
Regulation and Cell signaling	no subcategory	Zinc regulated enzymes	GTP cyclohydrolase I (EC 3.5.4.16) type 1	1	1
Regulation and Cell signaling	no subcategory	Zinc regulated enzymes	Phosphoribosyl-AMP cyclohydrolase (EC 3.5.4.19)	1	1
Regulation and Cell signaling	no subcategory	Zinc regulated enzymes	Porphobilinogen synthase (EC 4.2.1.24)	1	1
Regulation and Cell signaling	no subcategory	Zinc regulated enzymes	Putative metal chaperone, involved in Zn homeostasis, GTPase of COG0523 family	1	1
Regulation and Cell signaling	no subcategory	Zinc regulated enzymes	Queuosine biosynthesis QueD, PTPS-I	1	1
Regulation and Cell signaling	no subcategory	Zinc regulated enzymes	Zinc uptake regulation protein ZUR	1	1
Regulation and Cell signaling	no subcategory	cAMP signaling in bacteria	ATP-dependent Clp protease proteolytic subunit (EC 3.4.21.92)	1	1
Regulation and Cell signaling	no subcategory	cAMP signaling in bacteria	Adenylate cyclase (EC 4.6.1.1)	1	1
Regulation and Cell signaling	no subcategory	cAMP signaling in bacteria	Cyclic AMP receptor protein	1	1
Regulation and Cell signaling	no subcategory	cAMP signaling in bacteria	Hydrolase, alpha/beta fold family functionally coupled to Phosphoribulokinase	1	1
Regulation and Cell signaling	no subcategory	cAMP signaling in bacteria	Putative Heme-regulated two-component response regulator	1	1
Regulation and Cell signaling	no subcategory	DNA-binding regulatory proteins, strays	LysR family transcriptional regulator PA2877	1	0
Regulation and Cell signaling	no subcategory	LysR-family proteins in Escherichia coli	Cyn operon transcriptional activator	1	0
Regulation and Cell signaling	no subcategory	Orphan regulatory proteins	Sensor protein basS/pmrB (EC 2.7.3.-)	1	0
Regulation and Cell signaling	no subcategory	DNA-binding regulatory proteins, strays	LysR family transcriptional regulator PA0133	0	1
Regulation and Cell signaling	no subcategory	LysR-family proteins in Escherichia coli	Glycine cleavage system transcriptional activator GcvA	0	1
Regulation and Cell signaling	no subcategory	Zinc regulated enzymes	C4-type zinc finger protein, DksA/TraR family	0	1
Regulons	Atomic Regulons	ar-104-EC Molybdenum cofactor biosynthesis moaABCDE	Molybdenum cofactor biosynthesis protein MoaA	1	1
Regulons	Atomic Regulons	ar-104-EC Molybdenum cofactor biosynthesis moaABCDE	Molybdenum cofactor biosynthesis protein MoaB	1	1
Regulons	Atomic Regulons	ar-104-EC Molybdenum cofactor biosynthesis moaABCDE	Molybdenum cofactor biosynthesis protein MoaC	1	1
Regulons	Atomic Regulons	ar-104-EC Molybdenum cofactor biosynthesis moaABCDE	Molybdenum cofactor biosynthesis protein MoaD	1	1
Regulons	Atomic Regulons	ar-104-EC Molybdenum cofactor biosynthesis moaABCDE	Molybdenum cofactor biosynthesis protein MoaE	1	1
Regulons	Atomic Regulons	ar-431-EC Molybdopterin-guanine dinucleotide biosynthesis	Molybdopterin-guanine dinucleotide biosynthesis protein MobA	1	1
Respiration	Electron accepting reactions	Anaerobic respiratory reductases	Arsenate reductase (EC 1.20.4.1)	1	1
Respiration	Electron accepting reactions	Anaerobic respiratory reductases	Ferredoxin reductase	1	1
Respiration	Electron accepting reactions	Anaerobic respiratory reductases	Flavodoxin reductases (ferredoxin-NADPH reductases) family 1	1	1
Respiration	Electron accepting reactions	Terminal cytochrome O ubiquinol oxidase	Cytochrome O ubiquinol oxidase subunit I (EC 1.10.3.-)	1	1
Respiration	Electron accepting reactions	Terminal cytochrome O ubiquinol oxidase	Cytochrome O ubiquinol oxidase subunit II (EC 1.10.3.-)	1	1
Respiration	Electron accepting reactions	Terminal cytochrome O ubiquinol oxidase	Cytochrome O ubiquinol oxidase subunit III (EC 1.10.3.-)	1	1
Respiration	Electron accepting reactions	Terminal cytochrome O ubiquinol oxidase	Cytochrome O ubiquinol oxidase subunit IV (EC 1.10.3.-)	1	1
Respiration	Electron accepting reactions	Terminal cytochrome d ubiquinol oxidases	Cytochrome d ubiquinol oxidase subunit I (EC 1.10.3.-)	1	1
Respiration	Electron accepting reactions	Terminal cytochrome d ubiquinol oxidases	Cytochrome d ubiquinol oxidase subunit II (EC 1.10.3.-)	1	1
Respiration	Electron accepting reactions	Terminal cytochrome d ubiquinol oxidases	putative Cytochrome bd2, subunit I	1	1
Respiration	Electron accepting reactions	Terminal cytochrome d ubiquinol oxidases	putative Cytochrome bd2, subunit II	1	1
Respiration	Electron accepting reactions	Terminal cytochrome oxidases	Cytochrome O ubiquinol oxidase subunit I (EC 1.10.3.-)	1	1
Respiration	Electron accepting reactions	Terminal cytochrome oxidases	Cytochrome O ubiquinol oxidase subunit II (EC 1.10.3.-)	1	1
Respiration	Electron accepting reactions	Terminal cytochrome oxidases	Cytochrome O ubiquinol oxidase subunit III (EC 1.10.3.-)	1	1
Respiration	Electron accepting reactions	Terminal cytochrome oxidases	Cytochrome O ubiquinol oxidase subunit IV (EC 1.10.3.-)	1	1
Respiration	Electron accepting reactions	Terminal cytochrome oxidases	Cytochrome d ubiquinol oxidase subunit I (EC 1.10.3.-)	1	1
Respiration	Electron accepting reactions	Terminal cytochrome oxidases	Cytochrome d ubiquinol oxidase subunit II (EC 1.10.3.-)	1	1
Respiration	Electron accepting reactions	Terminal cytochrome oxidases	putative Cytochrome bd2, subunit I	1	1
Respiration	Electron accepting reactions	Terminal cytochrome oxidases	putative Cytochrome bd2, subunit II	1	1
Respiration	Electron accepting reactions	Anaerobic respiratory reductases	Vanillate O-demethylase oxidoreductase (EC 1.14.13.-)	0	1
Respiration	Electron donating reactions	NADH ubiquinone oxidoreductase	NADH ubiquinone oxidoreductase chain A (EC 1.6.5.3)	1	1
Respiration	Electron donating reactions	NADH ubiquinone oxidoreductase	NADH-ubiquinone oxidoreductase chain B (EC 1.6.5.3)	1	1
Respiration	Electron donating reactions	NADH ubiquinone oxidoreductase	NADH-ubiquinone oxidoreductase chain C (EC 1.6.5.3)	1	1
Respiration	Electron donating reactions	NADH ubiquinone oxidoreductase	NADH-ubiquinone oxidoreductase chain D (EC 1.6.5.3)	1	1
Respiration	Electron donating reactions	NADH ubiquinone oxidoreductase	NADH-ubiquinone oxidoreductase chain E (EC 1.6.5.3)	1	1
Respiration	Electron donating reactions	NADH ubiquinone oxidoreductase	NADH-ubiquinone oxidoreductase chain F (EC 1.6.5.3)	1	1
Respiration	Electron donating reactions	NADH ubiquinone oxidoreductase	NADH-ubiquinone oxidoreductase chain G (EC 1.6.5.3)	1	1
Respiration	Electron donating reactions	NADH ubiquinone oxidoreductase	NADH-ubiquinone oxidoreductase chain H (EC 1.6.5.3)	1	1
Respiration	Electron donating reactions	NADH ubiquinone oxidoreductase	NADH-ubiquinone oxidoreductase chain I (EC 1.6.5.3)	1	1
Respiration	Electron donating reactions	NADH ubiquinone oxidoreductase	NADH-ubiquinone oxidoreductase chain J (EC 1.6.5.3)	1	1
Respiration	Electron donating reactions	NADH ubiquinone oxidoreductase	NADH-ubiquinone oxidoreductase chain K (EC 1.6.5.3)	1	1
Respiration	Electron donating reactions	NADH ubiquinone oxidoreductase	NADH-ubiquinone oxidoreductase chain L (EC 1.6.5.3)	1	1
Respiration	Electron donating reactions	NADH ubiquinone oxidoreductase	NADH-ubiquinone oxidoreductase chain M (EC 1.6.5.3)	1	1
Respiration	Electron donating reactions	NADH ubiquinone oxidoreductase	NADH-ubiquinone oxidoreductase chain N (EC 1.6.5.3)	1	1
Respiration	Electron donating reactions	Respiratory Complex I	NADH ubiquinone oxidoreductase chain A (EC 1.6.5.3)	1	1
Respiration	Electron donating reactions	Respiratory Complex I	NADH-ubiquinone oxidoreductase chain B (EC 1.6.5.3)	1	1
Respiration	Electron donating reactions	Respiratory Complex I	NADH-ubiquinone oxidoreductase chain C (EC 1.6.5.3)	1	1
Respiration	Electron donating reactions	Respiratory Complex I	NADH-ubiquinone oxidoreductase chain D (EC 1.6.5.3)	1	1
Respiration	Electron donating reactions	Respiratory Complex I	NADH-ubiquinone oxidoreductase chain E (EC 1.6.5.3)	1	1
Respiration	Electron donating reactions	Respiratory Complex I	NADH-ubiquinone oxidoreductase chain F (EC 1.6.5.3)	1	1
Respiration	Electron donating reactions	Respiratory Complex I	NADH-ubiquinone oxidoreductase chain G (EC 1.6.5.3)	1	1
Respiration	Electron donating reactions	Respiratory Complex I	NADH-ubiquinone oxidoreductase chain H (EC 1.6.5.3)	1	1
Respiration	Electron donating reactions	Respiratory Complex I	NADH-ubiquinone oxidoreductase chain I (EC 1.6.5.3)	1	1
Respiration	Electron donating reactions	Respiratory Complex I	NADH-ubiquinone oxidoreductase chain J (EC 1.6.5.3)	1	1
Respiration	Electron donating reactions	Respiratory Complex I	NADH-ubiquinone oxidoreductase chain K (EC 1.6.5.3)	1	1
Respiration	Electron donating reactions	Respiratory Complex I	NADH-ubiquinone oxidoreductase chain L (EC 1.6.5.3)	1	1
Respiration	Electron donating reactions	Respiratory Complex I	NADH-ubiquinone oxidoreductase chain M (EC 1.6.5.3)	1	1
Respiration	Electron donating reactions	Respiratory Complex I	NADH-ubiquinone oxidoreductase chain N (EC 1.6.5.3)	1	1
Respiration	Electron donating reactions	Respiratory dehydrogenases 1	D-amino acid dehydrogenase small subunit (EC 1.4.99.1)	1	1
Respiration	Electron donating reactions	Respiratory dehydrogenases 1	Glucose dehydrogenase, PQQ-dependent (EC 1.1.5.2)	1	1
Respiration	Electron donating reactions	Respiratory dehydrogenases 1	L-lactate dehydrogenase (EC 1.1.2.3)	1	1
Respiration	Electron donating reactions	Respiratory dehydrogenases 1	NADH dehydrogenase (EC 1.6.99.3)	1	1
Respiration	Electron donating reactions	Respiratory dehydrogenases 1	Proline dehydrogenase (EC 1.5.99.8) (Proline oxidase)	1	1
Respiration	Electron donating reactions	Succinate dehydrogenase	Succinate dehydrogenase cytochrome b-556 subunit	1	1
Respiration	Electron donating reactions	Succinate dehydrogenase	Succinate dehydrogenase flavoprotein subunit (EC 1.3.99.1)	1	1
Respiration	Electron donating reactions	Succinate dehydrogenase	Succinate dehydrogenase hydrophobic membrane anchor protein	1	1
Respiration	Electron donating reactions	Succinate dehydrogenase	Succinate dehydrogenase iron-sulfur protein (EC 1.3.99.1)	1	1
Respiration	no subcategory	Biogenesis of c-type cytochromes	Cytochrome c-type biogenesis protein DsbD, protein-disulfide reductase (EC 1.8.1.8)	1	1
Respiration	no subcategory	Biogenesis of c-type cytochromes	Periplasmic thiol:disulfide interchange protein DsbA	1	1
Respiration	no subcategory	Biogenesis of c-type cytochromes	Periplasmic thiol:disulfide oxidoreductase DsbB, required for DsbA reoxidation	1	1
Respiration	no subcategory	Biogenesis of cytochrome c oxidases	Ferredoxin--NADP(+) reductase (EC 1.18.1.2)	1	1
Respiration	no subcategory	Biogenesis of cytochrome c oxidases	Heme O synthase, protoheme IX farnesyltransferase (EC 2.5.1.-) COX10-CtaB	1	1
Respiration	no subcategory	Quinone oxidoreductase family	Putative oxidoreductase SMc00968	1	1
Respiration	no subcategory	Quinone oxidoreductase family	Quinone oxidoreductase (EC 1.6.5.5)	1	1
Respiration	no subcategory	Soluble cytochromes and functionally related electron carriers	Ferredoxin	1	1
Respiration	no subcategory	Soluble cytochromes and functionally related electron carriers	Ferredoxin, 2Fe-2S	1	1
Respiration	no subcategory	Formate hydrogenase	Formate dehydrogenase chain D (EC 1.2.1.2)	1	0
Respiration	no subcategory	Formate hydrogenase	Formate dehydrogenase-O, major subunit (EC 1.2.1.2)	1	0
Respiration	no subcategory	Formate hydrogenase	Putative formate dehydrogenase oxidoreductase protein	1	0
Respiration	no subcategory	Soluble cytochromes and functionally related electron carriers	Soluble cytochrome b562	1	0
Secondary Metabolism	Aromatic amino acids and derivatives	Cinnamic Acid Degradation	2,3-dihydroxy-2,3-dihydro-phenylpropionate dehydrogenase (EC 1.3.1.-)	0	1
Secondary Metabolism	Aromatic amino acids and derivatives	Cinnamic Acid Degradation	2-keto-4-pentenoate hydratase (EC 4.2.1.80)	0	1
Secondary Metabolism	Aromatic amino acids and derivatives	Cinnamic Acid Degradation	4-hydroxy-2-oxovalerate aldolase (EC 4.1.3.39)	0	1
Secondary Metabolism	Plant Hormones	Auxin biosynthesis	Anthranilate phosphoribosyltransferase (EC 2.4.2.18)	1	1
Secondary Metabolism	Plant Hormones	Auxin biosynthesis	Phosphoribosylanthranilate isomerase (EC 5.3.1.24)	1	1
Secondary Metabolism	Plant Hormones	Auxin biosynthesis	Tryptophan synthase alpha chain (EC 4.2.1.20)	1	1
Secondary Metabolism	Plant Hormones	Auxin biosynthesis	Tryptophan synthase beta chain (EC 4.2.1.20)	1	1
Stress Response	Cold shock	Cold shock, CspA family of proteins	Cold shock protein CspA	1	1
Stress Response	Cold shock	Cold shock, CspA family of proteins	Cold shock protein CspG	1	0
Stress Response	Cold shock	Cold shock, CspA family of proteins	Cold shock protein CspE	0	1
Stress Response	Detoxification	Glutathione-dependent pathway of formaldehyde detoxification	FrmR: Negative transcriptional regulator of formaldehyde detoxification operon	1	1
Stress Response	Detoxification	Glutathione-dependent pathway of formaldehyde detoxification	S-(hydroxymethyl)glutathione dehydrogenase (EC 1.1.1.284)	1	1
Stress Response	Detoxification	Glutathione-dependent pathway of formaldehyde detoxification	S-formylglutathione hydrolase (EC 3.1.2.12)	1	1
Stress Response	Detoxification	Uptake of selenate and selenite	DedA protein	1	1
Stress Response	Detoxification	Uptake of selenate and selenite	Sulfate and thiosulfate import ATP-binding protein CysA (EC 3.6.3.25)	1	1
Stress Response	Detoxification	Tellurite resistance: Chromosomal determinants	Tellurite resistance protein TehB	0	1
Stress Response	Heat shock	Heat shock dnaK gene cluster extended	Chaperone protein DnaJ	1	1
Stress Response	Heat shock	Heat shock dnaK gene cluster extended	Chaperone protein DnaK	1	1
Stress Response	Heat shock	Heat shock dnaK gene cluster extended	Glutathione synthetase (EC 6.3.2.3)	1	1
Stress Response	Heat shock	Heat shock dnaK gene cluster extended	Heat shock protein GrpE	1	1
Stress Response	Heat shock	Heat shock dnaK gene cluster extended	Nucleoside 5-triphosphatase RdgB (dHAPTP, dITP, XTP-specific) (EC 3.6.1.15)	1	1
Stress Response	Heat shock	Heat shock dnaK gene cluster extended	RNA polymerase sigma factor RpoH	1	1
Stress Response	Heat shock	Heat shock dnaK gene cluster extended	Radical SAM family enzyme, similar to coproporphyrinogen III oxidase, oxygen-independent, clustered with nucleoside-triphosphatase RdgB	1	1
Stress Response	Heat shock	Heat shock dnaK gene cluster extended	Ribonuclease PH (EC 2.7.7.56)	1	1
Stress Response	Heat shock	Heat shock dnaK gene cluster extended	Ribosomal RNA small subunit methyltransferase E (EC 2.1.1.-)	1	1
Stress Response	Heat shock	Heat shock dnaK gene cluster extended	Ribosomal protein L11 methyltransferase (EC 2.1.1.-)	1	1
Stress Response	Heat shock	Heat shock dnaK gene cluster extended	Ribosome-associated heat shock protein implicated in the recycling of the 50S subunit (S4 paralog)	1	1
Stress Response	Heat shock	Heat shock dnaK gene cluster extended	Translation elongation factor LepA	1	1
Stress Response	Heat shock	Heat shock dnaK gene cluster extended	rRNA small subunit methyltransferase I	1	1
Stress Response	Heat shock	Heat shock dnaK gene cluster extended	tmRNA-binding protein SmpB	1	1
Stress Response	Heat shock	Heat shock dnaK gene cluster extended	FIG001341: Probable Fe(2+)-trafficking protein YggX	0	1
Stress Response	Osmotic stress	Choline and Betaine Uptake and Betaine Biosynthesis	Betaine aldehyde dehydrogenase (EC 1.2.1.8)	1	1
Stress Response	Osmotic stress	Choline and Betaine Uptake and Betaine Biosynthesis	Choline dehydrogenase (EC 1.1.99.1)	1	1
[truncated: 164 more rows]
